# Supplementary material for: 2-[3-Hy­droxy-4-(2-hy­droxy­eth­oxy)phen­yl]-4,4,5,5-tetra­methyl-2-imidazoline-1-oxyl 3-oxide
Source: Acta Crystallogr Sect E Struct Rep Online. 2011 Dec 23;68(Pt 1):o218. doi: 10.1107/S1600536811053979 (PMC3254551; doi:10.1107/S1600536811053979)
Supplement: Supplementary file 1 [file e-68-0o218-sup1.cif]

##############################################################################
#                                                                            #
# This CIF contains the data in a paper accepted for publication in          #
# Acta Crystallographica Section E. It conforms to the requirements of       #
# Notes for Authors for Acta Crystallographica Section E, and has been       #
# peer reviewed under the auspices of the IUCr Commission on Journals.       #
#                                                                            #
# Full details of the Crystallographic Information File format               #
# are given in the paper "The Crystallographic Information File (CIF):       #
# a New Standard Archive File for Crystallography" by S. R. Hall, F. H.      #
# Allen and I. D. Brown [Acta Cryst. (1991), A47, 655-685].                  #
#                                                                            #
# The current version of the core CIF dictionary is obtainable from          #
# ftp://ftp.iucr.org/pub/cif_core.dic.                                       #
#                                                                            #
# Software is freely available for graphical display of the structure(s)     #
# in this CIF. For information consult the CIF software page                 #
# http://www.iucr.org/resources/cif/software.                                #
#                                                                            #
# This file may be used for bona fide research purposes within the           #
# scientific community so long as proper attribution is given to the journal # 
# article from which it was obtained.                                        #
#                                                                            #
##############################################################################
data_I
_audit_creation_method     SHELXL-97
_chemical_name_systematic
;
2-[3-Hydroxy-4-(2-hydroxyethoxy)phenyl]-4,4,5,5-tetramethyl-2-imidazoline-1-oxyl
3-oxide
;
_chemical_name_common     ?
_chemical_formula_moiety     'C15 H21 N2 O5'
_chemical_formula_sum     'C15 H21 N2 O5'
_chemical_formula_iupac     'C15 H21 N2 O5'
_chemical_formula_weight     309.34
_chemical_melting_point     ?
_symmetry_cell_setting     monoclinic
_symmetry_space_group_name_H-M     'P 21/c'
_symmetry_space_group_name_Hall     '-P 2ybc'
loop_
    _symmetry_equiv_pos_as_xyz
    'x, y, z'
    '-x, y+1/2, -z+1/2'
    '-x, -y, -z'
    'x, -y-1/2, z-1/2'
_cell_length_a     9.787(4)
_cell_length_b     9.302(3)
_cell_length_c     16.657(6)
_cell_angle_alpha     90.00
_cell_angle_beta     93.525(3)
_cell_angle_gamma     90.00
_cell_volume     1513.5(10)
_cell_formula_units_Z     4
_cell_measurement_reflns_used     2979
_cell_measurement_theta_min     2.45
_cell_measurement_theta_max     27.66
_cell_measurement_temperature     296(2)
_exptl_crystal_description     block
_exptl_crystal_colour     blue
_exptl_crystal_size_max     0.25
_exptl_crystal_size_mid     0.23
_exptl_crystal_size_min     0.21
_exptl_crystal_density_diffrn     1.358
_exptl_crystal_density_meas     ?
_exptl_crystal_density_method     'not measured'
_exptl_crystal_F_000     660
_exptl_absorpt_coefficient_mu     0.102
_exptl_absorpt_correction_type     multi-scan
_exptl_absorpt_process_details     '(SADABS; Bruker, 2007)'
_exptl_absorpt_correction_T_min     0.9749
_exptl_absorpt_correction_T_max     0.9788
_exptl_special_details     ?
_diffrn_ambient_temperature     296(2)
_diffrn_radiation_type     MoK\a
_diffrn_radiation_wavelength     0.71073
_diffrn_radiation_source     'fine-focus sealed tube'
_diffrn_radiation_monochromator     graphite
_diffrn_measurement_device_type     'Bruker APEXII CCD'
_diffrn_measurement_method     '\f and \w scans'
_diffrn_detector_area_resol_mean     ?
_diffrn_reflns_number     7023
_diffrn_reflns_av_R_equivalents     0.0229
_diffrn_reflns_av_sigmaI/netI     0.0291
_diffrn_reflns_theta_min     2.45
_diffrn_reflns_theta_max     25.50
_diffrn_reflns_theta_full     25.50
_diffrn_measured_fraction_theta_max     0.987
_diffrn_measured_fraction_theta_full     0.987
_diffrn_reflns_limit_h_min     -11
_diffrn_reflns_limit_h_max     8
_diffrn_reflns_limit_k_min     -11
_diffrn_reflns_limit_k_max     10
_diffrn_reflns_limit_l_min     -20
_diffrn_reflns_limit_l_max     19
_refine_special_details
;
Refinement of <i>F</i>^2^ against ALL reflections. The weighted <i>R</i>-factor
<i>wR</i> and goodness of fit <i>S</i> are based on <i>F</i>^2^, conventional
<i>R</i>-factors <i>R</i> are based on <i>F</i>, with <i>F</i> set to zero for
negative <i>F</i>^2^. The threshold expression of <i>F</i>^2^ >
\s(<i>F</i>^2^) is used only for calculating <i>R</i>-factors(gt) <i>etc</i>.
and is not relevant to the choice of reflections for refinement.
<i>R</i>-factors based on <i>F</i>^2^ are statistically about twice as large
as those based on <i>F</i>, and <i>R</i>- factors based on ALL data will be
even larger.
;
_reflns_number_total     2784
_reflns_number_gt     2172
_reflns_threshold_expression     I>2sigma(I)
_refine_ls_structure_factor_coef     Fsqd
_refine_ls_matrix_type     full
_refine_ls_R_factor_all     0.0520
_refine_ls_R_factor_gt     0.0376
_refine_ls_wR_factor_gt     0.0937
_refine_ls_wR_factor_ref     0.1034
_refine_ls_goodness_of_fit_ref     1.005
_refine_ls_restrained_S_all     1.005
_refine_ls_number_reflns     2784
_refine_ls_number_parameters     206
_refine_ls_number_restraints     0
_refine_ls_hydrogen_treatment     constr
_refine_ls_weighting_scheme     calc
_refine_ls_weighting_details
         'calc w=1/[\s^2^(Fo^2^)+(0.0486P)^2^+0.5190P] where P=(Fo^2^+2Fc^2^)/3'
_atom_sites_solution_hydrogens     geom
_atom_sites_solution_primary     direct
_atom_sites_solution_secondary     difmap
_refine_ls_shift/su_max     0.000
_refine_ls_shift/su_mean     0.000
_refine_diff_density_max     0.212
_refine_diff_density_min     -0.138
_refine_ls_extinction_method     'SHELXL97 (Sheldrick, 2008)'
_refine_ls_extinction_coef     0.0167(18)
_refine_ls_extinction_expression
                                  'Fc^*^=kFc[1+0.001xFc^2^\l^3^/sin(2\q)]^-1/4^'
loop_
    _atom_type_symbol
    _atom_type_description
    _atom_type_scat_dispersion_real
    _atom_type_scat_dispersion_imag
    _atom_type_scat_source
    'C' 'C' 0.0033 0.0016
                         'International Tables Vol C Tables 4.2.6.8 and 6.1.1.4'
    'H' 'H' 0.0000 0.0000
                         'International Tables Vol C Tables 4.2.6.8 and 6.1.1.4'
    'N' 'N' 0.0061 0.0033
                         'International Tables Vol C Tables 4.2.6.8 and 6.1.1.4'
    'O' 'O' 0.0106 0.0060
                         'International Tables Vol C Tables 4.2.6.8 and 6.1.1.4'
_computing_data_collection     'APEX2 (Bruker, 2007)'
_computing_cell_refinement     'SAINT (Bruker, 2007)'
_computing_data_reduction     'SAINT (Bruker, 2007)'
_computing_structure_solution     'SHELXS97 (Sheldrick, 2008)'
_computing_structure_refinement     'SHELXL97 (Sheldrick, 2008)'
_computing_molecular_graphics     'ORTEP-3 (Farrugia, 1997)'
_computing_publication_material
                             'SHELXTL (Sheldrick, 2008) and PLATON (Spek, 2009)'
loop_
    _atom_site_type_symbol
    _atom_site_label
    _atom_site_fract_x
    _atom_site_fract_y
    _atom_site_fract_z
    _atom_site_U_iso_or_equiv
    _atom_site_adp_type
    _atom_site_calc_flag
    _atom_site_refinement_flags
    _atom_site_occupancy
    _atom_site_symmetry_multiplicity
    _atom_site_disorder_assembly
    _atom_site_disorder_group
    C C1 0.84569(17) 0.65658(17) 0.96445(9) 0.0307(4) Uani d . 1 1 . .
    C C2 0.90504(16) 0.61269(17) 0.89405(9) 0.0291(4) Uani d . 1 1 . .
    C C3 0.86536(16) 0.48613(17) 0.85697(9) 0.0294(4) Uani d . 1 1 . .
    H H3 0.9052 0.4577 0.8103 0.035 Uiso calc R 1 1 . .
    C C4 0.76514(16) 0.39970(17) 0.88925(9) 0.0287(4) Uani d . 1 1 . .
    C C5 0.70732(19) 0.44374(19) 0.95909(10) 0.0399(4) Uani d . 1 1 . .
    H H5 0.6409 0.3870 0.9812 0.048 Uiso calc R 1 1 . .
    C C6 0.74747(19) 0.57120(19) 0.99621(10) 0.0403(5) Uani d . 1 1 . .
    H H6 0.7078 0.5995 1.0430 0.048 Uiso calc R 1 1 . .
    C C7 0.71796(16) 0.26786(17) 0.84938(9) 0.0276(4) Uani d . 1 1 . .
    C C8 0.69965(17) 0.06957(17) 0.76020(10) 0.0330(4) Uani d . 1 1 . .
    C C9 0.58253(17) 0.06193(17) 0.81818(10) 0.0330(4) Uani d . 1 1 . .
    C C10 0.7809(2) -0.0678(2) 0.75295(14) 0.0548(6) Uani d . 1 1 . .
    H H10A 0.8528 -0.0526 0.7172 0.082 Uiso calc R 1 1 . .
    H H10B 0.7214 -0.1428 0.7320 0.082 Uiso calc R 1 1 . .
    H H10C 0.8199 -0.0952 0.8050 0.082 Uiso calc R 1 1 . .
    C C11 0.6547(2) 0.1276(2) 0.67686(11) 0.0498(5) Uani d . 1 1 . .
    H H11A 0.6049 0.2156 0.6824 0.075 Uiso calc R 1 1 . .
    H H11B 0.5972 0.0582 0.6487 0.075 Uiso calc R 1 1 . .
    H H11C 0.7340 0.1456 0.6471 0.075 Uiso calc R 1 1 . .
    C C12 0.6080(2) -0.0420(2) 0.88796(12) 0.0538(5) Uani d . 1 1 . .
    H H12A 0.6964 -0.0235 0.9141 0.081 Uiso calc R 1 1 . .
    H H12B 0.6050 -0.1389 0.8681 0.081 Uiso calc R 1 1 . .
    H H12C 0.5387 -0.0294 0.9257 0.081 Uiso calc R 1 1 . .
    C C13 0.44130(18) 0.0385(2) 0.77753(12) 0.0476(5) Uani d . 1 1 . .
    H H13A 0.3753 0.0308 0.8176 0.071 Uiso calc R 1 1 . .
    H H13B 0.4411 -0.0484 0.7464 0.071 Uiso calc R 1 1 . .
    H H13C 0.4181 0.1183 0.7428 0.071 Uiso calc R 1 1 . .
    C C14 0.8384(2) 0.83103(19) 1.06967(10) 0.0397(4) Uani d . 1 1 . .
    H H14A 0.8655 0.7640 1.1123 0.048 Uiso calc R 1 1 . .
    H H14B 0.7392 0.8347 1.0644 0.048 Uiso calc R 1 1 . .
    C C15 0.8949(2) 0.9769(2) 1.08947(11) 0.0419(5) Uani d . 1 1 . .
    H H15A 0.8817 0.9993 1.1453 0.050 Uiso calc R 1 1 . .
    H H15B 0.9924 0.9784 1.0819 0.050 Uiso calc R 1 1 . .
    N N1 0.78767(13) 0.18428(14) 0.80059(8) 0.0290(3) Uani d . 1 1 . .
    N N2 0.59145(14) 0.20965(14) 0.85370(8) 0.0328(3) Uani d . 1 1 . .
    O O1 0.91259(12) 0.20380(13) 0.78261(7) 0.0408(3) Uani d . 1 1 . .
    O O2 0.49072(13) 0.26599(15) 0.88724(9) 0.0549(4) Uani d . 1 1 . .
    O O3 1.00204(13) 0.70239(14) 0.86708(8) 0.0450(4) Uani d . 1 1 . .
    H H3A 1.0205 0.6781 0.8217 0.067 Uiso calc R 1 1 . .
    O O4 0.89083(12) 0.78448(12) 0.99533(7) 0.0377(3) Uani d . 1 1 . .
    O O5 0.82812(16) 1.08039(14) 1.03935(10) 0.0603(4) Uani d . 1 1 . .
    H H5A 0.8753 1.1532 1.0385 0.090 Uiso calc R 1 1 . .
loop_
    _atom_site_aniso_label
    _atom_site_aniso_U_11
    _atom_site_aniso_U_22
    _atom_site_aniso_U_33
    _atom_site_aniso_U_12
    _atom_site_aniso_U_13
    _atom_site_aniso_U_23
    C1 0.0359(9) 0.0251(8) 0.0311(8) -0.0062(7) 0.0024(7) -0.0044(7)
    C2 0.0272(8) 0.0273(8) 0.0335(8) -0.0041(7) 0.0065(7) 0.0005(7)
    C3 0.0293(9) 0.0290(9) 0.0306(8) -0.0009(7) 0.0069(7) -0.0044(7)
    C4 0.0304(9) 0.0261(8) 0.0297(8) -0.0029(7) 0.0026(7) -0.0020(6)
    C5 0.0500(11) 0.0345(10) 0.0366(9) -0.0179(8) 0.0149(8) -0.0064(8)
    C6 0.0525(12) 0.0372(10) 0.0330(9) -0.0155(9) 0.0182(8) -0.0096(7)
    C7 0.0282(9) 0.0256(8) 0.0294(8) -0.0014(7) 0.0039(7) -0.0020(6)
    C8 0.0319(9) 0.0275(9) 0.0393(9) -0.0010(7) 0.0008(7) -0.0103(7)
    C9 0.0349(9) 0.0257(9) 0.0383(9) -0.0058(7) 0.0001(7) -0.0077(7)
    C10 0.0427(12) 0.0354(11) 0.0864(16) 0.0029(9) 0.0069(11) -0.0212(10)
    C11 0.0516(12) 0.0604(13) 0.0370(10) -0.0061(10) 0.0010(9) -0.0106(9)
    C12 0.0684(15) 0.0405(11) 0.0520(12) -0.0144(10) -0.0018(10) 0.0039(9)
    C13 0.0332(10) 0.0472(11) 0.0619(12) -0.0073(9) -0.0003(9) -0.0173(10)
    C14 0.0469(11) 0.0383(10) 0.0350(9) -0.0117(8) 0.0114(8) -0.0096(7)
    C15 0.0455(11) 0.0407(11) 0.0397(9) -0.0105(9) 0.0048(8) -0.0124(8)
    N1 0.0261(7) 0.0283(7) 0.0329(7) -0.0013(6) 0.0037(6) -0.0048(6)
    N2 0.0287(8) 0.0308(8) 0.0397(8) -0.0041(6) 0.0086(6) -0.0106(6)
    O1 0.0285(7) 0.0448(8) 0.0504(7) -0.0046(5) 0.0128(5) -0.0120(6)
    O2 0.0346(7) 0.0536(9) 0.0789(10) -0.0084(6) 0.0227(7) -0.0303(7)
    O3 0.0498(8) 0.0398(7) 0.0478(8) -0.0199(6) 0.0229(6) -0.0127(6)
    O4 0.0459(7) 0.0306(6) 0.0380(7) -0.0130(5) 0.0142(5) -0.0105(5)
    O5 0.0572(9) 0.0358(8) 0.0862(11) -0.0076(7) -0.0097(8) -0.0098(7)
_geom_special_details
;
All e.s.d.'s (except the e.s.d. in the dihedral angle between two l.s. planes)
are estimated using the full covariance matrix. The cell e.s.d.'s are taken
into account individually in the estimation of e.s.d.'s in distances, angles
and torsion angles; correlations between e.s.d.'s in cell parameters are only
used when they are defined by crystal symmetry. An approximate (isotropic)
treatment of cell e.s.d.'s is used for estimating e.s.d.'s involving l.s.
planes.
;
loop_
    _geom_bond_atom_site_label_1
    _geom_bond_atom_site_label_2
    _geom_bond_site_symmetry_2
    _geom_bond_distance
    _geom_bond_publ_flag
    C1 O4 . 1.3591(19) ?
    C1 C6 . 1.377(2) ?
    C1 C2 . 1.401(2) ?
    C2 O3 . 1.3607(19) ?
    C2 C3 . 1.374(2) ?
    C3 C4 . 1.401(2) ?
    C3 H3 . 0.9300 ?
    C4 C5 . 1.387(2) ?
    C4 C7 . 1.456(2) ?
    C5 C6 . 1.383(2) ?
    C5 H5 . 0.9300 ?
    C6 H6 . 0.9300 ?
    C7 N1 . 1.341(2) ?
    C7 N2 . 1.357(2) ?
    C8 N1 . 1.504(2) ?
    C8 C10 . 1.514(2) ?
    C8 C11 . 1.529(3) ?
    C8 C9 . 1.545(2) ?
    C9 N2 . 1.496(2) ?
    C9 C13 . 1.517(2) ?
    C9 C12 . 1.521(3) ?
    C10 H10A . 0.9600 ?
    C10 H10B . 0.9600 ?
    C10 H10C . 0.9600 ?
    C11 H11A . 0.9600 ?
    C11 H11B . 0.9600 ?
    C11 H11C . 0.9600 ?
    C12 H12A . 0.9600 ?
    C12 H12B . 0.9600 ?
    C12 H12C . 0.9600 ?
    C13 H13A . 0.9600 ?
    C13 H13B . 0.9600 ?
    C13 H13C . 0.9600 ?
    C14 O4 . 1.436(2) ?
    C14 C15 . 1.494(2) ?
    C14 H14A . 0.9700 ?
    C14 H14B . 0.9700 ?
    C15 O5 . 1.408(2) ?
    C15 H15A . 0.9700 ?
    C15 H15B . 0.9700 ?
    N1 O1 . 1.2893(17) ?
    N2 O2 . 1.2753(18) ?
    O3 H3A . 0.8200 ?
    O5 H5A . 0.8200 ?
loop_
    _geom_angle_atom_site_label_1
    _geom_angle_atom_site_label_2
    _geom_angle_atom_site_label_3
    _geom_angle_site_symmetry_1
    _geom_angle_site_symmetry_3
    _geom_angle
    _geom_angle_publ_flag
    O4 C1 C6 . . 125.29(15) ?
    O4 C1 C2 . . 115.46(14) ?
    C6 C1 C2 . . 119.24(14) ?
    O3 C2 C3 . . 124.08(14) ?
    O3 C2 C1 . . 115.55(14) ?
    C3 C2 C1 . . 120.37(14) ?
    C2 C3 C4 . . 120.29(14) ?
    C2 C3 H3 . . 119.9 ?
    C4 C3 H3 . . 119.9 ?
    C5 C4 C3 . . 118.94(15) ?
    C5 C4 C7 . . 119.81(14) ?
    C3 C4 C7 . . 121.21(14) ?
    C6 C5 C4 . . 120.59(15) ?
    C6 C5 H5 . . 119.7 ?
    C4 C5 H5 . . 119.7 ?
    C1 C6 C5 . . 120.57(15) ?
    C1 C6 H6 . . 119.7 ?
    C5 C6 H6 . . 119.7 ?
    N1 C7 N2 . . 107.49(13) ?
    N1 C7 C4 . . 127.28(14) ?
    N2 C7 C4 . . 125.20(14) ?
    N1 C8 C10 . . 110.22(14) ?
    N1 C8 C11 . . 106.28(14) ?
    C10 C8 C11 . . 110.42(16) ?
    N1 C8 C9 . . 100.34(12) ?
    C10 C8 C9 . . 115.11(15) ?
    C11 C8 C9 . . 113.64(15) ?
    N2 C9 C13 . . 109.74(14) ?
    N2 C9 C12 . . 106.19(14) ?
    C13 C9 C12 . . 110.61(16) ?
    N2 C9 C8 . . 100.22(12) ?
    C13 C9 C8 . . 114.72(14) ?
    C12 C9 C8 . . 114.44(15) ?
    C8 C10 H10A . . 109.5 ?
    C8 C10 H10B . . 109.5 ?
    H10A C10 H10B . . 109.5 ?
    C8 C10 H10C . . 109.5 ?
    H10A C10 H10C . . 109.5 ?
    H10B C10 H10C . . 109.5 ?
    C8 C11 H11A . . 109.5 ?
    C8 C11 H11B . . 109.5 ?
    H11A C11 H11B . . 109.5 ?
    C8 C11 H11C . . 109.5 ?
    H11A C11 H11C . . 109.5 ?
    H11B C11 H11C . . 109.5 ?
    C9 C12 H12A . . 109.5 ?
    C9 C12 H12B . . 109.5 ?
    H12A C12 H12B . . 109.5 ?
    C9 C12 H12C . . 109.5 ?
    H12A C12 H12C . . 109.5 ?
    H12B C12 H12C . . 109.5 ?
    C9 C13 H13A . . 109.5 ?
    C9 C13 H13B . . 109.5 ?
    H13A C13 H13B . . 109.5 ?
    C9 C13 H13C . . 109.5 ?
    H13A C13 H13C . . 109.5 ?
    H13B C13 H13C . . 109.5 ?
    O4 C14 C15 . . 108.50(14) ?
    O4 C14 H14A . . 110.0 ?
    C15 C14 H14A . . 110.0 ?
    O4 C14 H14B . . 110.0 ?
    C15 C14 H14B . . 110.0 ?
    H14A C14 H14B . . 108.4 ?
    O5 C15 C14 . . 109.76(15) ?
    O5 C15 H15A . . 109.7 ?
    C14 C15 H15A . . 109.7 ?
    O5 C15 H15B . . 109.7 ?
    C14 C15 H15B . . 109.7 ?
    H15A C15 H15B . . 108.2 ?
    O1 N1 C7 . . 125.74(13) ?
    O1 N1 C8 . . 121.41(12) ?
    C7 N1 C8 . . 112.56(13) ?
    O2 N2 C7 . . 126.26(14) ?
    O2 N2 C9 . . 121.51(13) ?
    C7 N2 C9 . . 112.12(13) ?
    C2 O3 H3A . . 109.5 ?
    C1 O4 C14 . . 117.73(12) ?
    C15 O5 H5A . . 109.5 ?
loop_
    _geom_torsion_atom_site_label_1
    _geom_torsion_atom_site_label_2
    _geom_torsion_atom_site_label_3
    _geom_torsion_atom_site_label_4
    _geom_torsion_site_symmetry_1
    _geom_torsion_site_symmetry_2
    _geom_torsion_site_symmetry_3
    _geom_torsion_site_symmetry_4
    _geom_torsion
    _geom_torsion_publ_flag
    O4 C1 C2 O3 . . . . 1.4(2) ?
    C6 C1 C2 O3 . . . . -179.41(16) ?
    O4 C1 C2 C3 . . . . -178.96(15) ?
    C6 C1 C2 C3 . . . . 0.2(3) ?
    O3 C2 C3 C4 . . . . 179.57(16) ?
    C1 C2 C3 C4 . . . . 0.0(2) ?
    C2 C3 C4 C5 . . . . -0.2(2) ?
    C2 C3 C4 C7 . . . . 177.74(15) ?
    C3 C4 C5 C6 . . . . 0.2(3) ?
    C7 C4 C5 C6 . . . . -177.73(16) ?
    O4 C1 C6 C5 . . . . 178.91(17) ?
    C2 C1 C6 C5 . . . . -0.2(3) ?
    C4 C5 C6 C1 . . . . -0.1(3) ?
    C5 C4 C7 N1 . . . . -155.39(17) ?
    C3 C4 C7 N1 . . . . 26.7(2) ?
    C5 C4 C7 N2 . . . . 26.6(3) ?
    C3 C4 C7 N2 . . . . -151.31(16) ?
    N1 C8 C9 N2 . . . . 24.92(14) ?
    C10 C8 C9 N2 . . . . 143.18(15) ?
    C11 C8 C9 N2 . . . . -88.10(16) ?
    N1 C8 C9 C13 . . . . 142.35(15) ?
    C10 C8 C9 C13 . . . . -99.39(19) ?
    C11 C8 C9 C13 . . . . 29.3(2) ?
    N1 C8 C9 C12 . . . . -88.24(16) ?
    C10 C8 C9 C12 . . . . 30.0(2) ?
    C11 C8 C9 C12 . . . . 158.75(15) ?
    O4 C14 C15 O5 . . . . 74.74(19) ?
    N2 C7 N1 O1 . . . . -178.94(14) ?
    C4 C7 N1 O1 . . . . 2.8(3) ?
    N2 C7 N1 C8 . . . . 7.18(18) ?
    C4 C7 N1 C8 . . . . -171.10(15) ?
    C10 C8 N1 O1 . . . . 42.6(2) ?
    C11 C8 N1 O1 . . . . -77.09(18) ?
    C9 C8 N1 O1 . . . . 164.37(14) ?
    C10 C8 N1 C7 . . . . -143.25(16) ?
    C11 C8 N1 C7 . . . . 97.09(16) ?
    C9 C8 N1 C7 . . . . -21.46(17) ?
    N1 C7 N2 O2 . . . . -172.08(16) ?
    C4 C7 N2 O2 . . . . 6.2(3) ?
    N1 C7 N2 C9 . . . . 11.58(18) ?
    C4 C7 N2 C9 . . . . -170.10(15) ?
    C13 C9 N2 O2 . . . . 38.3(2) ?
    C12 C9 N2 O2 . . . . -81.3(2) ?
    C8 C9 N2 O2 . . . . 159.39(15) ?
    C13 C9 N2 C7 . . . . -145.15(15) ?
    C12 C9 N2 C7 . . . . 95.28(17) ?
    C8 C9 N2 C7 . . . . -24.07(16) ?
    C6 C1 O4 C14 . . . . 4.0(3) ?
    C2 C1 O4 C14 . . . . -176.92(15) ?
    C15 C14 O4 C1 . . . . -176.62(15) ?
loop_
    _geom_hbond_atom_site_label_D
    _geom_hbond_atom_site_label_H
    _geom_hbond_atom_site_label_A
    _geom_hbond_site_symmetry_A
    _geom_hbond_distance_DH
    _geom_hbond_distance_HA
    _geom_hbond_distance_DA
    _geom_hbond_angle_DHA
    O3 H3A O1 2_756 0.82 1.91 2.678(2) 156
    O5 H5A O3 3_777 0.82 2.34 2.993(2) 137
    O5 H5A O4 3_777 0.82 2.46 3.111(2) 137
    C12 H12A O5 1_545 0.96 2.57 3.410(3) 146
data_global
_journal_date_recd_electronic     2011-12-12
_journal_date_accepted     2011-12-15
_journal_name_full     'Acta Crystallographica, Section E'
_journal_year     2012
_journal_volume     68
_journal_issue      1
_journal_page_first     o218
_journal_page_last     o218
_journal_paper_category     QO
_journal_paper_doi     10.1107/S1600536811053979
_journal_coeditor_code     IS5030
_publ_contact_author_name     'Prof. Jia, Zheng-ping'
_publ_contact_author_address
;
Department of Pharmacy,
Lanzhou General Hospital,
Lanzhou Command, Lanzhou 730050,
China
;
_publ_contact_author_email     'zhengping_jia@yahoo.cn'
_publ_contact_author_fax     '+86-931-899-4671'
_publ_contact_author_phone     '+86-931-899-4671'
_publ_section_title
;
2-[3-Hydroxy-4-(2-hydroxyethoxy)phenyl]-4,4,5,5-tetramethyl-2-imidazoline-1-oxyl
3-oxide
;
loop_
    _publ_author_name
    _publ_author_footnote
    _publ_author_address
    'Ma, Hui-Ping' .
;
Department of Pharmacy, Lanzhou General Hospital of PLA,
Key Laboratory of the Prevention and Cure for the Plateau Environment Damage
PLA 730050, Lanzhou Gansu, People's Republic of China
;
    'Jing, Lin-Lin' .
;
Department of Pharmacy, Lanzhou General Hospital of PLA,
Key Laboratory of the Prevention and Cure for the Plateau Environment Damage
PLA 730050, Lanzhou Gansu, People's Republic of China
;
    'He, Lei' .
;
Department of Pharmacy, Lanzhou General Hospital of PLA,
Key Laboratory of the Prevention and Cure for the Plateau Environment Damage
PLA 730050, Lanzhou Gansu, People's Republic of China
;
    'Fan, Peng-Cheng' .
;
Department of Pharmacy, Lanzhou General Hospital of PLA,
Key Laboratory of the Prevention and Cure for the Plateau Environment Damage
PLA 730050, Lanzhou Gansu, People's Republic of China
;
    'Jia, Zheng-Ping' .
;
Department of Pharmacy, Lanzhou General Hospital of PLA,
Key Laboratory of the Prevention and Cure for the Plateau Environment Damage
PLA 730050, Lanzhou Gansu, People's Republic of China
;
_publ_section_synopsis     .
