# Supplementary material for: 2-[3-Hy­droxy-4-(2-hy­droxy­eth­oxy)phen­yl]-4,4,5,5-tetra­methyl-2-imidazoline-1-oxyl 3-oxide
Source: Acta Crystallogr Sect E Struct Rep Online. 2011 Dec 23;68(Pt 1):o218. doi: 10.1107/S1600536811053979 (PMC3254551; doi:10.1107/S1600536811053979)
Supplement: Supplementary file 2 [file e-68-0o218-Isup2.hkl]

# 
# h,k,l, Fc-squared, Fo-squared, sigma(Fo-squared) and status flag 
# 
data_I
_shelx_title ' P21c in P2(1)/c' 
_shelx_refln_list_code          4 
_shelx_F_calc_maximum      158.81 
_exptl_crystal_F_000       660.00 
_reflns_d_resolution_high  0.8255 
 
loop_ 
 _symmetry_equiv_pos_as_xyz 
 'x, y, z' 
 '-x, y+1/2, -z+1/2' 
 '-x, -y, -z' 
 'x, -y-1/2, z-1/2' 
 
_cell_length_a     9.7869 
_cell_length_b     9.3018 
_cell_length_c    16.6571 
_cell_angle_alpha  90.000 
_cell_angle_beta   93.525 
_cell_angle_gamma  90.000 
 
_shelx_F_squared_multiplier     1.000 
 
loop_ 
 _refln_index_h 
 _refln_index_k 
 _refln_index_l 
 _refln_F_squared_calc 
 _refln_F_squared_meas 
 _refln_F_squared_sigma 
 _refln_observed_status 
   2   0   0     2161.11     1969.80     34.26 o 
   3   0   0     3696.68     3549.84     60.51 o 
   4   0   0      791.80      759.09     16.75 o 
   5   0   0      170.50      176.32      7.04 o 
   6   0   0      436.76      493.94     14.11 o 
   7   0   0      387.61      426.21     13.71 o 
   8   0   0      148.97      174.64      9.00 o 
   9   0   0       61.20       60.59      6.45 o 
  10   0   0      435.37      417.22     16.05 o 
  11   0   0        1.50        2.15      4.69 o 
   1   1   0     1734.11     1640.13     26.22 o 
   2   1   0     4589.54     4302.76     40.32 o 
   3   1   0      533.70      529.11      6.36 o 
   4   1   0      184.36      181.15      3.15 o 
   5   1   0      477.22      570.95      7.32 o 
   6   1   0      527.57      506.79     10.18 o 
   7   1   0        7.34        3.73      2.25 o 
   8   1   0       20.31       21.48      3.25 o 
   9   1   0      320.28      303.89      9.12 o 
  10   1   0        7.65        6.84      3.18 o 
  11   1   0        3.24        1.71      3.22 o 
   0   2   0       20.34       18.82      0.98 o 
   1   2   0     1406.65     1351.83     11.72 o 
   2   2   0     3006.80     2990.49     24.58 o 
   3   2   0        9.27        8.20      0.72 o 
   4   2   0      487.15      510.16      5.54 o 
   5   2   0      125.07      135.41      2.71 o 
   6   2   0      141.26      134.61      4.87 o 
   7   2   0      209.30      218.34      6.74 o 
   8   2   0      121.66      118.09     10.07 o 
   9   2   0       42.90       39.10     11.53 o 
  10   2   0      165.33      157.89     11.83 o 
  11   2   0       22.67       24.42      4.42 o 
   1   3   0        0.44        1.67      0.65 o 
   2   3   0       14.53        9.75      1.15 o 
   3   3   0      114.71      113.04      2.43 o 
   4   3   0        0.40       -0.97      0.65 o 
   5   3   0      678.06      641.68      7.20 o 
   6   3   0      155.83      146.50      3.80 o 
   7   3   0      461.87      457.88     10.29 o 
   8   3   0       31.62       37.55      4.03 o 
   9   3   0       50.66       39.88      4.45 o 
  10   3   0       12.72       16.15      4.00 o 
  11   3   0        0.81        2.74      4.89 o 
   0   4   0     1181.16     1128.32     15.45 o 
   1   4   0      104.92       98.83      2.24 o 
   2   4   0     3057.99     3140.96     31.16 o 
   3   4   0       40.04       31.81      1.74 o 
   4   4   0        4.90        2.96      1.13 o 
   5   4   0      508.44      518.02      9.42 o 
   6   4   0       59.25       58.90      2.77 o 
   7   4   0      140.91      137.28      5.64 o 
   8   4   0       89.34       92.42      8.02 o 
   9   4   0        0.31       -2.74      3.71 o 
  10   4   0      142.52      155.25     10.95 o 
  11   4   0        4.37        5.67      5.08 o 
   1   5   0      212.90      261.43      4.19 o 
   2   5   0       24.72       13.74      1.29 o 
   3   5   0       40.06       40.09      1.82 o 
   4   5   0        6.26        5.91      1.25 o 
   5   5   0      306.08      320.97      6.10 o 
   6   5   0      504.11      505.36     10.88 o 
   7   5   0       57.87       66.85      7.04 o 
   8   5   0      794.85      809.98     24.91 o 
   9   5   0       74.96       79.56      8.41 o 
  10   5   0       39.74       40.46      7.62 o 
   0   6   0      695.87      725.46     12.21 o 
   1   6   0      641.19      647.20      7.98 o 
   2   6   0      234.31      254.64      5.42 o 
   3   6   0       65.72       66.86      2.95 o 
   4   6   0      646.24      631.93      9.72 o 
   5   6   0      116.92      115.50      4.00 o 
   6   6   0      177.72      180.24      6.58 o 
   7   6   0       10.38       10.55      4.69 o 
   8   6   0        3.04        1.17      4.49 o 
   9   6   0       25.84       36.55      7.43 o 
  10   6   0       55.11       56.09      8.99 o 
   1   7   0       80.74       85.21      3.42 o 
   2   7   0       41.94       41.34     10.95 o 
   3   7   0       48.66       61.37      4.88 o 
   4   7   0      175.44      161.06      4.93 o 
   5   7   0       32.50       35.31      6.71 o 
   6   7   0        3.80        1.83      2.53 o 
   7   7   0        4.13        0.39      4.10 o 
   8   7   0       29.89       36.55      7.04 o 
   9   7   0       51.01       42.22      8.01 o 
   0   8   0      836.12      820.91     21.59 o 
   1   8   0        1.73        1.83      2.34 o 
   2   8   0      123.67      125.01      9.48 o 
   3   8   0        6.26        0.48      2.34 o 
   4   8   0       47.67       41.99      3.27 o 
   5   8   0      369.53      386.55      8.31 o 
   6   8   0       27.40       20.24      3.64 o 
   7   8   0       42.22       44.56      7.43 o 
   8   8   0       59.37       61.96      8.99 o 
   1   9   0      137.29      119.64      8.02 o 
   2   9   0        6.51        4.23      7.52 o 
   3   9   0      106.15      105.04      9.58 o 
   4   9   0       74.02       68.25      4.92 o 
   5   9   0       29.71       36.55      6.45 o 
   6   9   0       15.15       25.80      6.06 o 
   7   9   0        1.08        4.69      4.89 o 
   0  10   0       13.16       11.53      4.89 o 
   1  10   0      250.65      279.59     16.63 o 
   2  10   0       18.78       22.90      3.87 o 
   3  10   0        2.68        1.77      2.75 o 
   4  10   0        1.27        2.21      2.86 o 
   5  10   0        0.94       -1.37      4.10 o 
   1  11   0        5.73        4.73      3.31 o 
   2  11   0       15.43       13.80      4.69 o 
 -11   1   1       46.88       41.31      9.48 o 
 -10   1   1       50.95       55.77      5.17 o 
  -9   1   1      189.73      187.70      7.25 o 
  -8   1   1       85.16       77.64      4.69 o 
  -7   1   1        1.61        4.12      2.06 o 
  -6   1   1      731.70      764.40     13.45 o 
  -5   1   1      737.18      788.20     12.03 o 
  -4   1   1     1041.62     1003.81      9.31 o 
  -3   1   1     2662.44     2560.43     21.27 o 
  -2   1   1      543.60      503.92      4.88 o 
  -1   1   1      327.40      304.02      3.65 o 
   0   1   1        4.61        5.14      0.80 o 
   1   1   1     1047.47     1014.35      9.09 o 
   2   1   1     9815.25     9340.88    234.61 o 
   3   1   1       80.00       64.93      1.68 o 
   4   1   1     1769.19     1808.53     18.48 o 
   5   1   1      316.45      331.83      4.89 o 
   6   1   1      417.59      404.26      8.79 o 
   7   1   1        4.46        5.08      2.07 o 
   8   1   1      116.96      114.34      5.32 o 
   9   1   1       63.10       64.89      4.63 o 
  10   1   1       18.64       13.34      3.58 o 
  11   1   1        8.71        7.48      4.59 o 
 -11   2   1       52.88       56.22      5.59 o 
 -10   2   1      140.99      145.98      6.83 o 
  -9   2   1      139.52      140.23      6.32 o 
  -8   2   1      163.19      159.81      6.24 o 
  -7   2   1        7.43        7.52      2.20 o 
  -6   2   1       31.01       33.67      2.57 o 
  -5   2   1        0.15       -0.55      0.98 o 
  -4   2   1        3.45        8.03      0.82 o 
  -3   2   1      300.06      305.70      6.48 o 
  -2   2   1        0.03        2.24      1.29 o 
  -1   2   1       18.61       18.37      0.96 o 
   0   2   1     5726.73     5379.38     53.01 o 
   1   2   1       27.29       25.82      0.90 o 
   2   2   1     3731.35     3706.94     30.13 o 
   3   2   1      904.02      917.35      8.67 o 
   4   2   1     1839.28     1952.66     16.95 o 
   5   2   1        3.45        9.77      1.19 o 
   6   2   1       25.21       23.65      2.83 o 
   7   2   1       75.78       70.59      4.03 o 
   8   2   1       44.40       41.45      4.12 o 
   9   2   1        0.31       -3.42      2.28 o 
  10   2   1        9.69       11.42      3.45 o 
  11   2   1        0.94       -2.23      3.03 o 
 -11   3   1        8.07        6.06      5.47 o 
 -10   3   1       19.14       17.20      5.86 o 
  -9   3   1        5.54        2.94      2.91 o 
  -8   3   1      280.75      294.19      8.55 o 
  -7   3   1        4.45        5.31      2.25 o 
  -6   3   1       56.46       59.70      2.52 o 
  -5   3   1        3.04        3.97      0.94 o 
  -4   3   1      118.57      103.75      2.29 o 
  -3   3   1      114.74      129.07      2.66 o 
  -2   3   1      168.72      152.66      2.54 o 
  -1   3   1     1185.13     1147.80     12.42 o 
   0   3   1      223.91      213.83      3.02 o 
   1   3   1      730.33      730.76      8.50 o 
   2   3   1     1474.17     1480.92     13.40 o 
   3   3   1     2280.32     2281.73     19.75 o 
   4   3   1      127.22      125.89      2.56 o 
   5   3   1      107.50      111.76      2.47 o 
   6   3   1       47.09       52.30      3.34 o 
   7   3   1        5.41        4.42      2.28 o 
   8   3   1       73.46       67.24      4.45 o 
   9   3   1        0.02       -2.74      2.53 o 
  10   3   1       23.70       22.08      4.28 o 
  11   3   1       35.48       39.67      7.43 o 
 -11   4   1       26.22       27.36      7.23 o 
 -10   4   1        6.46        1.56      4.49 o 
  -9   4   1       75.95       86.79      8.01 o 
  -8   4   1      128.84      135.70      9.78 o 
  -7   4   1      191.70      178.12      6.30 o 
  -6   4   1       24.91       24.81      2.17 o 
  -5   4   1      483.36      538.35      6.81 o 
  -4   4   1        1.54        0.44      0.82 o 
  -3   4   1      338.67      387.16      5.08 o 
  -2   4   1      268.97      267.53      3.92 o 
  -1   4   1     3113.87     3141.06     26.62 o 
   0   4   1     2762.80     2716.20     23.31 o 
   1   4   1     1815.26     1797.03     30.46 o 
   2   4   1     1903.04     1960.80     17.66 o 
   3   4   1       38.47       57.27      2.96 o 
   4   4   1       14.36       17.52      1.35 o 
   5   4   1     1171.34     1226.00     12.42 o 
   6   4   1        8.17        7.87      1.72 o 
   7   4   1      319.64      318.61      8.69 o 
   8   4   1       34.15       28.81      3.92 o 
   9   4   1        5.84        7.62      4.49 o 
  10   4   1       22.41       32.44      6.64 o 
  11   4   1        2.92       -1.76      4.30 o 
 -10   5   1        0.12        4.10      4.69 o 
  -9   5   1        0.00       -2.54      4.10 o 
  -8   5   1       28.31       31.07      6.64 o 
  -7   5   1      307.97      308.24     14.09 o 
  -6   5   1      223.69      228.64      8.31 o 
  -5   5   1        0.32       -0.29      1.73 o 
  -4   5   1      490.44      494.24      7.83 o 
  -3   5   1       95.17       86.31      2.43 o 
  -2   5   1        1.01        1.83      1.10 o 
  -1   5   1       59.55       51.74      1.81 o 
   0   5   1      870.85      993.68     10.34 o 
   1   5   1        0.80       -0.18      0.92 o 
   2   5   1      530.16      523.35      6.64 o 
   3   5   1      174.09      185.45      3.66 o 
   4   5   1      129.18      130.15      4.46 o 
   5   5   1      891.48      886.52     10.14 o 
   6   5   1     2054.44     2128.75     29.62 o 
   7   5   1        6.64        4.10      4.49 o 
   8   5   1      223.73      221.82     12.13 o 
   9   5   1      241.02      253.12     13.69 o 
  10   5   1       27.62       25.21      6.64 o 
 -10   6   1       13.52       26.77      7.04 o 
  -9   6   1       22.53       23.26      6.45 o 
  -8   6   1       26.24       25.41      6.25 o 
  -7   6   1        0.22        4.30      4.30 o 
  -6   6   1      981.93      940.47     16.96 o 
  -5   6   1       21.12       22.45      3.50 o 
  -4   6   1      349.22      385.83      7.21 o 
  -3   6   1      378.49      378.25      7.03 o 
  -2   6   1     1260.70     1292.30     20.73 o 
  -1   6   1      376.99      372.84      6.75 o 
   0   6   1      442.54      447.14      6.22 o 
   1   6   1       24.25       32.76      2.25 o 
   2   6   1       20.47       23.94      3.33 o 
   3   6   1      126.53      129.72      3.95 o 
   4   6   1      165.71      165.16      4.61 o 
   5   6   1      547.88      546.33      8.97 o 
   6   6   1       16.39       14.29      2.96 o 
   7   6   1      140.00      161.90     10.17 o 
   8   6   1       45.84       52.18      7.62 o 
   9   6   1       76.31       89.33      8.99 o 
  -9   7   1       31.01       22.67      6.84 o 
  -8   7   1       24.49       29.71      6.84 o 
  -7   7   1       26.69       37.52      7.04 o 
  -6   7   1        6.06        6.55      2.72 o 
  -5   7   1       36.49       36.81      3.90 o 
  -4   7   1     1580.61     1594.44     19.61 o 
  -3   7   1        0.33       -2.22      1.78 o 
  -2   7   1       76.67       84.22      3.46 o 
  -1   7   1      683.50      690.50     10.53 o 
   0   7   1       99.67       92.85      3.53 o 
   1   7   1      115.33      107.05      4.77 o 
   2   7   1        4.53        8.29      2.10 o 
   3   7   1     1062.20     1083.47     14.48 o 
   4   7   1      622.23      628.82     10.23 o 
   5   7   1        0.43       -2.25      1.55 o 
   6   7   1        6.66        3.79      2.69 o 
   7   7   1       52.87       46.13      7.23 o 
   8   7   1        1.82       -2.34      4.30 o 
   9   7   1       79.44       92.26      9.38 o 
  -8   8   1        4.05        2.54      4.69 o 
  -7   8   1        0.46        3.13      4.69 o 
  -6   8   1       15.61       25.13      6.94 o 
  -5   8   1        0.95        2.26      1.97 o 
  -4   8   1       49.50       54.24      6.56 o 
  -3   8   1        1.81       -0.15      2.42 o 
  -2   8   1      218.20      219.50      7.26 o 
  -1   8   1        1.73        0.44      2.14 o 
   0   8   1        0.02       -1.39      2.14 o 
   1   8   1      108.00      102.93      5.96 o 
   2   8   1       25.98       19.19      3.25 o 
   3   8   1      344.33      348.27      9.20 o 
   4   8   1      188.22      198.29      6.90 o 
   5   8   1        0.01       -2.62      3.03 o 
   6   8   1        1.86        0.12      2.75 o 
   7   8   1       36.81       51.01      8.01 o 
   8   8   1        8.02       10.16      5.47 o 
  -7   9   1       44.91       51.21      8.40 o 
  -6   9   1       16.33       21.61      7.04 o 
  -5   9   1       64.48       49.65      7.04 o 
  -4   9   1       20.68       20.06      6.25 o 
  -3   9   1       59.30       54.55     10.36 o 
  -2   9   1       15.86       14.64      6.06 o 
  -1   9   1       79.68       61.93     10.46 o 
   0   9   1       22.64       18.17      3.45 o 
   1   9   1      209.14      201.26     15.94 o 
   2   9   1        0.02       -0.98      2.54 o 
   3   9   1       35.42       45.06      4.56 o 
   4   9   1        2.64        3.96      2.83 o 
   5   9   1        0.15       -4.69      3.32 o 
   6   9   1        0.18       -1.56      4.10 o 
  -5  10   1        0.00       -5.57      3.71 o 
  -4  10   1       24.10       16.69      3.64 o 
  -3  10   1        0.31        5.47      3.11 o 
  -2  10   1      106.19      111.23      6.14 o 
  -1  10   1      212.29      208.30     11.34 o 
   0  10   1       21.31       16.53      7.23 o 
   1  10   1       59.91       58.59      7.23 o 
   2  10   1        0.03       -1.51      3.42 o 
   3  10   1        0.00       -0.32      2.58 o 
   4  10   1        4.88        1.10      2.83 o 
   5  10   1       18.59       14.27      5.47 o 
  -2  11   1       11.18        9.06      6.84 o 
  -1  11   1        0.05       -4.25      2.83 o 
   0  11   1        1.16        3.47      3.14 o 
   1  11   1        1.20        1.56      3.04 o 
   2  11   1       25.47       24.87      4.40 o 
 -11   0   2       41.93       31.27      6.65 o 
 -10   0   2        1.07       -0.98      3.91 o 
  -9   0   2      915.71      920.13     24.93 o 
  -8   0   2      868.80      857.72     22.77 o 
  -7   0   2      377.12      401.70     13.32 o 
  -6   0   2      727.42      716.66     18.27 o 
  -5   0   2        1.99        5.62      1.03 o 
  -4   0   2      468.03      450.00     11.78 o 
  -3   0   2     1091.82     1069.25     13.74 o 
  -2   0   2     2452.89     2319.84     27.17 o 
  -1   0   2    21721.43    23118.79    477.61 o 
   0   0   2      238.65      194.41      3.06 o 
   1   0   2      102.71      128.33      3.72 o 
   2   0   2       32.33       38.52      2.35 o 
   3   0   2     2632.97     2601.46     45.60 o 
   4   0   2      242.41      207.24      7.05 o 
   5   0   2     2168.89     2213.74     41.75 o 
   6   0   2      522.96      563.41     15.49 o 
   7   0   2     1989.52     2062.09     41.72 o 
   8   0   2       69.37       68.22      6.06 o 
   9   0   2        0.90       -2.54      3.52 o 
  10   0   2      211.68      206.35     11.34 o 
  11   0   2        0.05       -2.15      4.30 o 
 -11   1   2       66.45       75.90      5.66 o 
 -10   1   2       27.21       32.38      4.89 o 
  -9   1   2      408.39      388.90     10.51 o 
  -8   1   2       99.51       90.28      4.89 o 
  -7   1   2      518.23      560.24     11.62 o 
  -6   1   2     1063.98     1141.38     13.37 o 
  -5   1   2      486.18      486.16      5.54 o 
  -4   1   2     1254.26     1333.48     12.11 o 
  -3   1   2      165.41      128.60      2.32 o 
  -2   1   2      390.91      457.92      4.73 o 
  -1   1   2      201.44      185.54      2.76 o 
   0   1   2     3531.91     3529.99     32.56 o 
   1   1   2    20500.83    20354.35    267.86 o 
   2   1   2     4825.05     4718.28     37.77 o 
   3   1   2     7276.84     7078.84     94.64 o 
   4   1   2        2.33        0.99      0.79 o 
   5   1   2      286.60      286.72      4.85 o 
   6   1   2       56.49       67.48      3.52 o 
   7   1   2       71.47       74.08      3.94 o 
   8   1   2       19.20       26.69      3.45 o 
   9   1   2       24.80       30.31      3.94 o 
  10   1   2       45.50       44.93      9.38 o 
  11   1   2      106.70      115.12      6.63 o 
 -11   2   2       17.60       24.15      4.49 o 
 -10   2   2       37.36       40.50      4.79 o 
  -9   2   2       50.60       40.41      4.42 o 
  -8   2   2        0.55       -0.87      2.14 o 
  -7   2   2       22.61       22.23      4.59 o 
  -6   2   2      113.56      122.68      3.80 o 
  -5   2   2       40.76       42.79      2.31 o 
  -4   2   2      103.37      120.20      2.51 o 
  -3   2   2      623.56      676.15      6.91 o 
  -2   2   2     1041.55     1039.56     11.21 o 
  -1   2   2      198.48      211.80      3.37 o 
   0   2   2        2.75        2.94      0.92 o 
   1   2   2      630.82      648.65      6.38 o 
   2   2   2      162.61      176.36      2.57 o 
   3   2   2      472.09      445.72      4.98 o 
   4   2   2      526.21      500.81      5.52 o 
   5   2   2      135.58      136.89      3.22 o 
   6   2   2        9.14       10.47      2.44 o 
   7   2   2      254.23      245.19     10.67 o 
   8   2   2        0.90       -2.25      2.07 o 
   9   2   2      279.38      270.39      8.77 o 
  10   2   2        5.75        1.07      2.89 o 
  11   2   2       31.07       29.33      4.77 o 
 -11   3   2       29.12       23.06      6.64 o 
 -10   3   2       40.61       26.38      6.45 o 
  -9   3   2      398.84      403.67     14.10 o 
  -8   3   2       84.65       78.94      8.70 o 
  -7   3   2      220.30      240.11     12.23 o 
  -6   3   2       27.73       29.30      2.13 o 
  -5   3   2      360.93      390.93      5.23 o 
  -4   3   2     1109.46     1147.69     12.40 o 
  -3   3   2       97.15      107.24      2.90 o 
  -2   3   2     2660.14     2733.60     26.86 o 
  -1   3   2        4.48        6.08      1.85 o 
   0   3   2     1748.47     1726.23     15.17 o 
   1   3   2     4698.83     4704.68     38.30 o 
   2   3   2     1677.74     1754.09     15.63 o 
   3   3   2     1266.90     1252.74     11.86 o 
   4   3   2        5.32        5.61      1.16 o 
   5   3   2      285.01      287.48      4.23 o 
   6   3   2        3.56        1.07      1.80 o 
   7   3   2      117.76      113.01      5.15 o 
   8   3   2       61.79       52.77      6.74 o 
   9   3   2       78.57       79.95      7.04 o 
  10   3   2       68.16       57.73      5.48 o 
  11   3   2        0.15       -1.68      3.24 o 
 -11   4   2       12.07       18.37      6.64 o 
 -10   4   2       25.04       22.87      6.45 o 
  -9   4   2       30.85       28.92      6.06 o 
  -8   4   2      497.59      468.15     18.02 o 
  -7   4   2       13.91       11.92      4.49 o 
  -6   4   2        1.12        0.82      1.73 o 
  -5   4   2      436.96      458.47      6.08 o 
  -4   4   2       15.18       24.66      1.64 o 
  -3   4   2      127.95      143.09      2.78 o 
  -2   4   2      305.62      323.42      6.85 o 
  -1   4   2       51.27       36.79      1.95 o 
   0   4   2      228.28      232.44      4.37 o 
   1   4   2      392.77      353.41      4.77 o 
   2   4   2      854.34      916.80      9.54 o 
   3   4   2      288.13      309.97      5.14 o 
   4   4   2        5.27        8.35      1.14 o 
   5   4   2        5.96        6.75      1.24 o 
   6   4   2        0.00       -0.85      1.37 o 
   7   4   2      211.71      223.93      7.73 o 
   8   4   2      211.43      203.39      7.49 o 
   9   4   2       43.00       34.80      4.50 o 
  10   4   2       24.15       23.65      6.06 o 
 -10   5   2       21.80       14.46      5.86 o 
  -9   5   2       16.49       17.98      6.06 o 
  -8   5   2        4.33        5.47      4.69 o 
  -7   5   2       93.36       96.58      8.02 o 
  -6   5   2      114.10      112.05      5.02 o 
  -5   5   2      192.86      189.94      4.72 o 
  -4   5   2      549.48      570.83      8.77 o 
  -3   5   2       76.71       73.89      2.88 o 
  -2   5   2        3.99        7.47      1.34 o 
  -1   5   2      593.57      544.22      9.85 o 
   0   5   2     1421.70     1515.71     17.02 o 
   1   5   2        0.02        1.59      1.25 o 
   2   5   2      564.05      641.58      7.72 o 
   3   5   2      133.60      136.62      3.22 o 
   4   5   2      382.60      409.64      5.99 o 
   5   5   2     1195.52     1226.02     12.98 o 
   6   5   2        6.46        5.55      1.92 o 
   7   5   2      476.64      460.87     16.65 o 
   8   5   2       10.74        9.58      4.69 o 
   9   5   2       11.42       11.33      5.08 o 
  10   5   2       13.45       19.93      6.25 o 
 -10   6   2        0.02       -0.78      5.08 o 
  -9   6   2        1.46       -0.20      4.49 o 
  -8   6   2       44.02       45.54      7.62 o 
  -7   6   2      251.82      229.68     12.72 o 
  -6   6   2       40.95       48.64      4.27 o 
  -5   6   2      133.92      136.20      4.59 o 
  -4   6   2      350.28      380.63      8.51 o 
  -3   6   2       40.87       42.50      2.69 o 
  -2   6   2      104.69       98.65      3.66 o 
  -1   6   2      224.99      229.87      5.19 o 
   0   6   2       17.16       12.78      1.96 o 
   1   6   2       18.62       17.94      1.55 o 
   2   6   2       31.33       34.12      2.02 o 
   3   6   2        4.34        1.37      1.13 o 
   4   6   2       13.74       11.70      1.91 o 
   5   6   2      165.64      154.26      5.54 o 
   6   6   2        6.92        7.44      2.69 o 
   7   6   2        9.74       13.29      4.89 o 
   8   6   2        1.02        1.17      3.91 o 
   9   6   2        8.14        6.45      4.89 o 
  -9   7   2       45.90       42.61      8.21 o 
  -8   7   2       51.06       44.37      8.01 o 
  -7   7   2        7.04        6.84      4.69 o 
  -6   7   2        9.57        9.68      2.91 o 
  -5   7   2      115.95      114.22      4.30 o 
  -4   7   2     1011.86     1036.65     17.22 o 
  -3   7   2       72.39       78.87      3.59 o 
  -2   7   2      195.82      200.55      5.34 o 
  -1   7   2      595.17      613.00      9.89 o 
   0   7   2       55.44       48.50      5.62 o 
   1   7   2        4.11        5.58      1.72 o 
   2   7   2      380.87      370.30      8.86 o 
   3   7   2       55.74       67.51      3.27 o 
   4   7   2       98.48       97.00      3.86 o 
   5   7   2        0.16        2.00      2.28 o 
   6   7   2      163.80      170.47      6.74 o 
   7   7   2        0.54       -2.15      3.71 o 
   8   7   2       65.89       75.06      8.80 o 
   9   7   2       30.48       30.88      7.04 o 
  -8   8   2       12.82        8.21      5.67 o 
  -7   8   2       35.07       35.77      7.43 o 
  -6   8   2      187.52      177.23      7.46 o 
  -5   8   2        3.38        0.97      2.05 o 
  -4   8   2       29.37       20.48      3.28 o 
  -3   8   2       19.16       22.46      2.94 o 
  -2   8   2      439.08      466.15     11.71 o 
  -1   8   2       10.48        7.23      2.63 o 
   0   8   2       67.47       66.29      4.48 o 
   1   8   2        0.09       -2.38      3.81 o 
   2   8   2       96.78       83.89      4.76 o 
   3   8   2        3.45       -1.16      2.34 o 
   4   8   2        1.25        2.19      2.39 o 
   5   8   2       31.48       24.82      5.28 o 
   6   8   2        5.25        3.37      2.75 o 
   7   8   2       67.50       81.12      8.21 o 
   8   8   2       64.89       94.60     10.36 o 
  -7   9   2       44.53       46.36     17.20 o 
  -6   9   2      163.60      185.69      7.99 o 
  -5   9   2      203.55      208.61      6.53 o 
  -4   9   2        0.07        2.25      2.61 o 
  -3   9   2       14.92       17.57      3.59 o 
  -2   9   2      121.64      114.61      5.80 o 
  -1   9   2       50.57       53.42      6.65 o 
   0   9   2        6.64        7.40      2.83 o 
   1   9   2      125.86      131.68      6.15 o 
   2   9   2        0.28       -1.60      2.25 o 
   3   9   2        0.42       -3.17      2.11 o 
   4   9   2       78.88       86.42      5.57 o 
   5   9   2        0.32       -1.95      3.91 o 
   6   9   2       27.36       16.81      5.28 o 
  -5  10   2       16.93       11.73      5.08 o 
  -4  10   2        5.62        6.99      3.24 o 
  -3  10   2        4.61        4.75      3.03 o 
  -2  10   2       76.86       71.10      5.37 o 
  -1  10   2        0.01       -1.43      2.69 o 
   0  10   2        4.58        1.73      2.81 o 
   1  10   2       58.22       68.79      5.66 o 
   2  10   2       32.32       32.35      8.21 o 
   3  10   2        0.23       -0.68      3.03 o 
   4  10   2        3.45        2.74      2.95 o 
   5  10   2        3.71        9.38      5.08 o 
  -2  11   2        9.64       15.10      4.30 o 
  -1  11   2        1.05       -0.58      2.97 o 
   0  11   2        0.03       -3.23      4.01 o 
   1  11   2        0.02       -1.08      2.83 o 
   2  11   2      120.72      131.44      7.05 o 
 -11   1   3        5.82        3.62      3.37 o 
 -10   1   3       32.18       39.15      4.69 o 
  -9   1   3      107.28       99.82      8.80 o 
  -8   1   3      227.35      221.37      7.38 o 
  -7   1   3        0.18        0.23      1.78 o 
  -6   1   3     1220.44     1358.86     18.16 o 
  -5   1   3        1.32       -0.37      0.65 o 
  -4   1   3      766.13      771.01      9.99 o 
  -3   1   3      170.63      178.18      2.73 o 
  -2   1   3     6549.50     6587.37     57.45 o 
  -1   1   3     2167.94     2182.14     26.20 o 
   0   1   3      328.10      314.35      4.14 o 
   1   1   3    25220.45    24558.76   1491.19 o 
   2   1   3     8159.37     7704.11    109.66 o 
   3   1   3     2062.09     2092.95     17.76 o 
   4   1   3        3.22        8.49      0.70 o 
   5   1   3      460.74      500.51      6.80 o 
   6   1   3      284.57      261.44      9.89 o 
   7   1   3       86.34       88.39      4.42 o 
   8   1   3        9.50        8.49      2.69 o 
   9   1   3        5.28        4.97      2.89 o 
  10   1   3        5.33        8.89      3.45 o 
  11   1   3       23.77       25.10      6.25 o 
 -11   2   3      126.66      121.80     10.17 o 
 -10   2   3        1.04       -1.64      3.13 o 
  -9   2   3      257.90      268.37     10.76 o 
  -8   2   3        2.13       -2.42      2.02 o 
  -7   2   3       36.01       39.25      6.55 o 
  -6   2   3        3.50        7.63      1.40 o 
  -5   2   3      356.54      336.64      4.66 o 
  -4   2   3       29.96       49.84      1.64 o 
  -3   2   3      209.43      203.16      3.08 o 
  -2   2   3      478.72      488.19      6.40 o 
  -1   2   3      438.63      424.44      7.11 o 
   0   2   3      657.63      687.82      8.02 o 
   1   2   3     4708.67     4735.57     38.24 o 
   2   2   3      335.56      370.46      4.41 o 
   3   2   3     1327.02     1358.47     12.38 o 
   4   2   3      191.81      184.71      2.94 o 
   5   2   3      106.37      116.00      3.03 o 
   6   2   3       97.15      100.62      4.42 o 
   7   2   3      149.87      160.69      5.94 o 
   8   2   3      142.07      142.58      6.07 o 
   9   2   3      239.00      243.90      8.37 o 
  10   2   3       13.26       13.65      4.49 o 
  11   2   3       21.61       18.72      4.28 o 
 -11   3   3      191.74      238.19     14.08 o 
 -10   3   3       56.19       45.15      7.62 o 
  -9   3   3       59.86       58.05      8.01 o 
  -8   3   3       88.44       78.21      4.99 o 
  -7   3   3       15.62       15.25      4.20 o 
  -6   3   3        1.81        2.28      1.22 o 
  -5   3   3      116.58      129.51      3.05 o 
  -4   3   3      938.75     1053.55     10.53 o 
  -3   3   3      731.70      780.09     11.90 o 
  -2   3   3        7.16        6.07      1.80 o 
  -1   3   3     1448.48     1442.99     15.46 o 
   0   3   3      601.57      540.46      5.85 o 
   1   3   3      277.95      281.14      3.85 o 
   2   3   3      774.50      830.99      8.49 o 
   3   3   3     1387.01     1309.44     12.44 o 
   4   3   3        0.55       -0.44      0.72 o 
   5   3   3       39.19       41.83      2.24 o 
   6   3   3       92.52       91.33      4.35 o 
   7   3   3       44.37       42.94      4.06 o 
   8   3   3        0.22       -1.37      2.35 o 
   9   3   3        3.81        1.44      3.42 o 
  10   3   3        7.41        4.23      3.23 o 
  11   3   3        0.03       -4.15      2.76 o 
 -11   4   3        2.24        7.62      5.47 o 
 -10   4   3        7.54       11.92      5.67 o 
  -9   4   3       84.13       84.64      8.60 o 
  -8   4   3      298.39      312.32     14.68 o 
  -7   4   3      407.28      396.55     15.86 o 
  -6   4   3      644.63      666.43     12.44 o 
  -5   4   3      406.41      394.44      7.62 o 
  -4   4   3      439.85      405.87      5.41 o 
  -3   4   3      796.27      781.19     10.27 o 
  -2   4   3      406.36      400.88      6.45 o 
  -1   4   3      316.20      276.60      5.03 o 
   0   4   3     1187.83     1312.72     12.42 o 
   1   4   3     3449.27     3673.78     30.94 o 
   2   4   3     1550.94     1744.46     16.13 o 
   3   4   3        3.65        8.34      1.12 o 
   4   4   3      201.84      202.21      3.73 o 
   5   4   3      138.93      134.77      3.87 o 
   6   4   3       93.09       97.00      3.59 o 
   7   4   3     1807.94     1853.49     31.26 o 
   8   4   3       73.03       75.22      4.97 o 
   9   4   3      115.60      116.24      6.28 o 
  10   4   3       53.62       74.66      8.99 o 
 -10   5   3        0.16       -1.95      3.91 o 
  -9   5   3        0.55       -5.28      3.52 o 
  -8   5   3      236.86      242.37     13.30 o 
  -7   5   3      393.78      415.85     16.84 o 
  -6   5   3      161.94      164.17      6.06 o 
  -5   5   3       29.52       43.93      3.17 o 
  -4   5   3       19.23       24.07      2.15 o 
  -3   5   3        0.31       -0.76      1.06 o 
  -2   5   3       63.76       61.42      2.65 o 
  -1   5   3      588.50      641.23      9.19 o 
   0   5   3        8.52       12.69      1.14 o 
   1   5   3        4.69        3.06      0.89 o 
   2   5   3      978.52      976.22     10.52 o 
   3   5   3      334.28      313.20      5.03 o 
   4   5   3      366.96      343.77      5.45 o 
   5   5   3      656.90      631.84      9.78 o 
   6   5   3       29.18       38.89      3.36 o 
   7   5   3      245.17      233.56      8.90 o 
   8   5   3      156.95      180.10     10.76 o 
   9   5   3        0.01       -2.34      3.91 o 
  10   5   3        6.44        9.38      5.28 o 
  -9   6   3        9.30       13.09      5.67 o 
  -8   6   3       12.75        8.99      5.28 o 
  -7   6   3       16.62       10.99      3.19 o 
  -6   6   3       46.14       40.27      9.48 o 
  -5   6   3      297.81      288.83      7.46 o 
  -4   6   3       74.94       60.39      3.09 o 
  -3   6   3      398.89      410.54      7.60 o 
  -2   6   3        0.40       -1.31      1.16 o 
  -1   6   3      753.57      744.56     10.79 o 
   0   6   3      487.27      484.52      8.10 o 
   1   6   3       88.82       96.56      3.42 o 
   2   6   3        2.50       -0.16      1.02 o 
   3   6   3       44.99       51.05      3.11 o 
   4   6   3      100.51      101.54      4.95 o 
   5   6   3      305.51      329.86      8.61 o 
   6   6   3       13.00       11.71      2.83 o 
   7   6   3        3.15        2.54      3.91 o 
   8   6   3      103.68      113.97      8.99 o 
   9   6   3       93.00      103.21      9.38 o 
  -9   7   3       62.08       84.24     10.55 o 
  -8   7   3       32.60       19.93      6.45 o 
  -7   7   3        0.78       -1.26      2.44 o 
  -6   7   3      194.68      190.58      9.09 o 
  -5   7   3      229.96      202.39      6.71 o 
  -4   7   3        2.25       -1.49      1.75 o 
  -3   7   3       46.40       45.01      5.54 o 
  -2   7   3       67.80       65.47      3.30 o 
  -1   7   3       27.93       26.59      2.59 o 
   0   7   3       12.29       14.47      2.14 o 
   1   7   3     1011.71     1012.49     13.84 o 
   2   7   3       37.47       32.99      2.67 o 
   3   7   3      530.35      510.06     10.81 o 
   4   7   3      130.86      123.87      4.25 o 
   5   7   3       13.11        9.04      3.32 o 
   6   7   3      286.42      332.35      9.32 o 
   7   7   3        8.48       17.78      5.08 o 
   8   7   3        5.83        8.99      5.08 o 
  -8   8   3        8.77        5.86      5.47 o 
  -7   8   3        8.50        7.13      3.37 o 
  -6   8   3       77.59       87.68      5.68 o 
  -5   8   3       14.60       18.30      3.81 o 
  -4   8   3        6.31        4.49      2.28 o 
  -3   8   3     1525.78     1539.97     19.97 o 
  -2   8   3      263.40      276.00      7.31 o 
  -1   8   3       44.38       42.90      3.98 o 
   0   8   3      116.68      107.53      5.57 o 
   1   8   3      126.10      130.12      5.74 o 
   2   8   3        9.37       10.21      4.01 o 
   3   8   3      236.85      245.70      7.74 o 
   4   8   3        2.25       -1.67      2.74 o 
   5   8   3      117.96      114.77      8.02 o 
   6   8   3        1.23        3.52      3.91 o 
   7   8   3       69.58       85.42      8.21 o 
   8   8   3        0.46        5.67      4.69 o 
  -7   9   3      169.82      206.00     15.64 o 
  -6   9   3       11.84       13.46      4.10 o 
  -5   9   3      104.44      107.27      4.99 o 
  -4   9   3       20.57       24.26      4.10 o 
  -3   9   3      118.58      111.93     15.45 o 
  -2   9   3       71.75       80.35      5.31 o 
  -1   9   3       63.52       49.48     11.63 o 
   0   9   3      809.27      811.68     16.16 o 
   1   9   3        2.05        4.30      2.75 o 
   2   9   3       21.56       13.25      3.17 o 
   3   9   3       44.42       42.93      7.82 o 
   4   9   3       54.73       64.29      4.87 o 
   5   9   3        2.45        0.59      4.10 o 
   6   9   3        0.93       -5.57      3.71 o 
  -5  10   3       12.89        7.38      3.31 o 
  -4  10   3        1.37        5.02      3.11 o 
  -3  10   3       77.47       86.30      5.59 o 
  -2  10   3       30.73       32.98      4.49 o 
  -1  10   3        2.35        3.62      4.30 o 
   0  10   3        0.51        0.00      2.76 o 
   1  10   3       32.23       33.91      4.56 o 
   2  10   3       84.30       83.13      5.52 o 
   3  10   3        0.30        0.35      2.72 o 
   4  10   3        5.11        5.45      3.05 o 
   5  10   3       11.67       18.37      5.86 o 
  -1  11   3       57.35       63.82      5.94 o 
   0  11   3        0.00       -2.43      2.81 o 
   1  11   3       19.16       28.45      5.08 o 
 -11   0   4        2.38        3.32      4.89 o 
 -10   0   4       59.76       45.35      6.84 o 
  -9   0   4      421.47      379.66     14.88 o 
  -8   0   4      955.18      951.50     24.74 o 
  -7   0   4        1.12        7.62      3.13 o 
  -6   0   4      323.75      333.70     11.75 o 
  -5   0   4      557.77      624.35     10.70 o 
  -4   0   4      374.22      358.83      8.43 o 
  -3   0   4     1510.26     1409.68     18.24 o 
  -2   0   4    21019.99    22111.11    399.24 o 
  -1   0   4      338.10      290.22      5.06 o 
   0   0   4      512.35      530.62      7.79 o 
   1   0   4     4946.85     4729.35     53.84 o 
   2   0   4      119.43      109.96      5.09 o 
   3   0   4      161.04      142.84      3.33 o 
   4   0   4     1213.40     1178.16     19.75 o 
   5   0   4      144.73      154.41      3.40 o 
   6   0   4       16.30        7.23      2.93 o 
   7   0   4       54.79       52.58      5.28 o 
   8   0   4      351.80      338.86     13.12 o 
   9   0   4       73.10       60.40      6.45 o 
  10   0   4       45.47       57.46      7.62 o 
  11   0   4       91.63       91.88      8.80 o 
 -11   1   4       16.95       12.49      9.87 o 
 -10   1   4        3.14        7.31      3.23 o 
  -9   1   4       10.37       11.75      5.67 o 
  -8   1   4      548.96      569.92     12.65 o 
  -7   1   4      227.06      226.74     14.68 o 
  -6   1   4      591.37      588.64      7.02 o 
  -5   1   4        7.24        6.90      1.05 o 
  -4   1   4       26.91       27.56      1.50 o 
  -3   1   4      109.40       81.73      2.29 o 
  -2   1   4       25.23       17.74      2.62 o 
  -1   1   4      205.81      159.96      2.50 o 
   0   1   4     1646.54     1524.04     13.38 o 
   1   1   4     2496.59     2637.71     25.02 o 
   2   1   4      511.08      495.10      6.40 o 
   3   1   4     1054.69      967.19      9.21 o 
   4   1   4      617.38      612.40      6.50 o 
   5   1   4       76.60       80.47      2.40 o 
   6   1   4      615.92      627.55     12.00 o 
   7   1   4      130.26      130.14      5.39 o 
   8   1   4       10.73       13.08      3.22 o 
   9   1   4       31.02       27.08      3.94 o 
  10   1   4      239.78      227.30     12.13 o 
  11   1   4        3.10        3.53      3.62 o 
 -11   2   4        0.82        6.84      5.28 o 
 -10   2   4        0.25        0.98      4.49 o 
  -9   2   4      308.20      316.80      9.53 o 
  -8   2   4       53.88       56.97      8.50 o 
  -7   2   4      169.37      157.46      5.87 o 
  -6   2   4      591.93      597.91      9.97 o 
  -5   2   4     1515.03     1510.42     16.01 o 
  -4   2   4     6190.37     6650.31     53.94 o 
  -3   2   4      125.31      125.95      2.46 o 
  -2   2   4      415.21      428.83      5.02 o 
  -1   2   4     1265.01     1232.26     13.31 o 
   0   2   4     1109.33     1062.29      9.95 o 
   1   2   4     7418.72     7528.21     85.40 o 
   2   2   4      416.27      388.05      6.20 o 
   3   2   4      869.86      878.31      8.84 o 
   4   2   4     3819.45     3751.79     31.27 o 
   5   2   4        7.92       13.15      1.92 o 
   6   2   4      293.37      269.29      7.34 o 
   7   2   4      137.72      139.41      5.60 o 
   8   2   4        4.21        2.43      2.48 o 
   9   2   4       18.10       14.65      3.51 o 
  10   2   4       38.78       40.72      4.97 o 
  11   2   4        5.06        0.83      5.76 o 
 -11   3   4       43.77       30.29      7.23 o 
 -10   3   4       80.29       97.74      9.19 o 
  -9   3   4      374.87      376.61     16.64 o 
  -8   3   4      205.40      195.22     11.35 o 
  -7   3   4       22.66       24.01      3.42 o 
  -6   3   4       28.81       33.36      2.18 o 
  -5   3   4       85.55       95.09      2.90 o 
  -4   3   4      346.14      382.07      5.13 o 
  -3   3   4        6.69        8.77      1.46 o 
  -2   3   4      399.78      410.82      6.27 o 
  -1   3   4       13.70       10.75      1.61 o 
   0   3   4        8.79       10.43      2.50 o 
   1   3   4      242.99      221.00      3.39 o 
   2   3   4     1068.30     1155.92     11.26 o 
   3   3   4     2733.64     2771.32     23.98 o 
   4   3   4      946.76     1028.72     10.51 o 
   5   3   4     1138.90     1117.23     13.69 o 
   6   3   4      576.03      597.53     11.99 o 
   7   3   4       96.43       88.74      4.91 o 
   8   3   4      251.32      238.85     12.13 o 
   9   3   4      140.33      135.38      6.56 o 
  10   3   4       25.11       28.23      5.96 o 
  11   3   4       90.77       84.45      8.99 o 
 -10   4   4        7.53       12.31      5.47 o 
  -9   4   4      143.83      131.01     10.36 o 
  -8   4   4       22.37       23.65      6.06 o 
  -7   4   4       26.21       21.89      5.47 o 
  -6   4   4      178.20      183.87      7.43 o 
  -5   4   4        2.88        3.84      1.39 o 
  -4   4   4      738.94      753.36     17.73 o 
  -3   4   4       26.69       38.73      2.20 o 
  -2   4   4      133.58      139.91      3.91 o 
  -1   4   4        1.57        2.76      1.03 o 
   0   4   4      952.36      960.66     10.55 o 
   1   4   4     1186.95     1269.65     12.37 o 
   2   4   4        8.30       11.74      1.58 o 
   3   4   4      298.36      255.08      4.26 o 
   4   4   4       83.24       90.46      2.66 o 
   5   4   4       45.22       36.78      5.15 o 
   6   4   4      571.66      573.68     12.06 o 
   7   4   4      639.61      641.91     13.51 o 
   8   4   4       85.83       92.34      5.52 o 
   9   4   4      257.10      262.07      9.12 o 
  10   4   4        0.75       -3.87      2.58 o 
 -10   5   4       75.85       86.98     10.56 o 
  -9   5   4        0.68       -4.10      3.71 o 
  -8   5   4        2.53        3.71      4.69 o 
  -7   5   4      438.23      405.83     10.20 o 
  -6   5   4       19.59       11.92      3.32 o 
  -5   5   4        2.11        1.59      1.74 o 
  -4   5   4        8.79        9.25      1.65 o 
  -3   5   4       65.93       72.17      2.97 o 
  -2   5   4       61.65       54.45      2.61 o 
  -1   5   4      362.52      390.82      7.70 o 
   0   5   4      302.69      294.55      4.39 o 
   1   5   4      135.07      158.51      3.24 o 
   2   5   4       48.78       57.40      2.18 o 
   3   5   4        1.39        0.32      0.99 o 
   4   5   4      368.15      363.58      5.74 o 
   5   5   4      579.25      560.20      9.25 o 
   6   5   4       12.79        8.29      2.17 o 
   7   5   4        2.46        0.26      5.57 o 
   8   5   4      121.80      115.33      6.15 o 
   9   5   4        7.40        1.76      4.30 o 
  10   5   4        1.09        0.20      4.49 o 
  -9   6   4       20.54       14.85      6.06 o 
  -8   6   4       85.34       40.66      7.23 o 
  -7   6   4        7.04        2.62      2.63 o 
  -6   6   4        4.72        4.10      3.32 o 
  -5   6   4        7.20        9.97      2.09 o 
  -4   6   4        0.73        0.79      1.50 o 
  -3   6   4        0.19        0.57      1.43 o 
  -2   6   4        0.56       -0.88      1.28 o 
  -1   6   4      216.34      221.16      5.41 o 
   0   6   4      171.49      178.15      4.70 o 
   1   6   4      121.12      114.26      3.80 o 
   2   6   4      491.61      453.92      6.58 o 
   3   6   4       82.05       77.79      3.02 o 
   4   6   4      150.57      153.71      3.87 o 
   5   6   4        0.72        0.86      1.73 o 
   6   6   4        6.74        5.66      2.55 o 
   7   6   4      199.87      191.48     10.76 o 
   8   6   4       51.66       54.53      7.62 o 
   9   6   4        2.31       -4.49      3.91 o 
  -9   7   4        2.19        3.71      5.47 o 
  -8   7   4        0.37       -3.71      3.91 o 
  -7   7   4      174.85      192.05      7.75 o 
  -6   7   4        0.01        1.95      3.32 o 
  -5   7   4      197.32      198.48      8.42 o 
  -4   7   4       82.28       69.99      3.78 o 
  -3   7   4      305.45      330.62      7.30 o 
  -2   7   4       34.51       34.77      4.20 o 
  -1   7   4       14.25       13.65      2.25 o 
   0   7   4      134.70      141.77      5.30 o 
   1   7   4      247.73      251.97      6.02 o 
   2   7   4       83.95       85.84      3.64 o 
   3   7   4       47.99       34.91      4.95 o 
   4   7   4       22.40       36.35      5.34 o 
   5   7   4       25.25       31.97      3.73 o 
   6   7   4       33.52       37.19      4.28 o 
   7   7   4        0.29       -5.28      3.52 o 
   8   7   4        1.76       -1.56      4.10 o 
  -8   8   4       26.55       33.61      7.62 o 
  -7   8   4        3.72        2.61      3.05 o 
  -6   8   4      180.11      185.39     10.36 o 
  -5   8   4      242.75      247.39      8.08 o 
  -4   8   4      166.12      158.40      5.56 o 
  -3   8   4      300.80      316.71      7.60 o 
  -2   8   4      434.48      430.65      8.84 o 
  -1   8   4       55.74       62.78      3.60 o 
   0   8   4      706.29      739.91     11.99 o 
   1   8   4      181.63      179.69      6.64 o 
   2   8   4      218.70      180.29      6.70 o 
   3   8   4       25.89       27.22      3.59 o 
   4   8   4       12.14       25.25      3.45 o 
   5   8   4      235.30      229.06     11.35 o 
   6   8   4       10.33       19.15      5.28 o 
  -6   9   4       48.93       45.22      7.13 o 
  -5   9   4       26.12       24.80      3.94 o 
  -4   9   4        0.06       -1.61      2.15 o 
  -3   9   4       14.47       13.35      3.70 o 
  -2   9   4       10.27        9.79      3.03 o 
  -1   9   4        7.54        7.47      3.03 o 
   0   9   4       96.11       86.10      5.18 o 
   1   9   4        0.38       -0.44      2.25 o 
   2   9   4       19.79       20.06      3.58 o 
   3   9   4        3.29        1.61      2.44 o 
   4   9   4       23.42       23.67      3.78 o 
   5   9   4       35.73       54.92      7.23 o 
   6   9   4       33.35       29.71      6.25 o 
  -5  10   4        5.60        2.13      2.95 o 
  -4  10   4       12.02       15.60      5.18 o 
  -3  10   4        2.75        0.45      2.97 o 
  -2  10   4        2.23        1.02      2.89 o 
  -1  10   4       73.69       55.03     10.26 o 
   0  10   4       89.35       83.42      5.60 o 
   1  10   4        1.29        2.55      3.13 o 
   2  10   4       26.26       28.20      4.36 o 
   3  10   4        0.21       -0.39      2.63 o 
   4  10   4       26.47       23.29      4.03 o 
  -1  11   4        0.07       -2.64      2.81 o 
   0  11   4        0.45       -1.09      2.97 o 
 -11   1   5       19.45       28.58      5.37 o 
 -10   1   5       98.38       80.06      5.67 o 
  -9   1   5      165.03      179.58      7.31 o 
  -8   1   5      421.12      437.59     10.96 o 
  -7   1   5      117.82      134.09      7.72 o 
  -6   1   5      127.26      139.94      3.10 o 
  -5   1   5      125.01      118.53      2.74 o 
  -4   1   5     1053.94     1082.98     15.71 o 
  -3   1   5     2358.47     2306.46     23.70 o 
  -2   1   5     1511.37     1515.20     13.89 o 
  -1   1   5      148.52      128.13      2.36 o 
   0   1   5      112.40      116.58      2.23 o 
   1   1   5      585.89      591.41      6.55 o 
   2   1   5      130.08      141.17      2.53 o 
   3   1   5       10.62       19.01      2.73 o 
   4   1   5      226.93      253.62      3.69 o 
   5   1   5        0.69       -0.74      0.91 o 
   6   1   5       40.62       47.87      3.25 o 
   7   1   5       65.42       53.55      3.80 o 
   8   1   5        3.53        6.21      2.69 o 
   9   1   5       32.59       26.35      4.01 o 
  10   1   5        4.01        6.61      3.71 o 
  11   1   5       55.82       57.62     11.73 o 
 -11   2   5       10.51       11.33      5.86 o 
 -10   2   5       67.05       53.17      8.01 o 
  -9   2   5       49.07       66.96      5.26 o 
  -8   2   5       65.92       63.69      9.38 o 
  -7   2   5       35.28       39.44      3.75 o 
  -6   2   5      156.23      141.56      3.43 o 
  -5   2   5     1123.96     1199.69     12.18 o 
  -4   2   5      345.90      387.12      5.30 o 
  -3   2   5       55.16       61.52      2.26 o 
  -2   2   5      279.01      265.92      3.78 o 
  -1   2   5     1574.78     1523.19     13.90 o 
   0   2   5      388.94      363.73      4.58 o 
   1   2   5     1852.04     1851.63     16.45 o 
   2   2   5      148.43      123.29      2.49 o 
   3   2   5     1542.80     1477.41     13.78 o 
   4   2   5      666.74      684.25      7.61 o 
   5   2   5       47.66       46.85      2.30 o 
   6   2   5      103.91      108.80      4.77 o 
   7   2   5        1.16       -1.41      2.00 o 
   8   2   5       41.94       47.41      4.49 o 
   9   2   5       19.93       23.91      5.57 o 
  10   2   5        6.84        8.70      3.59 o 
  11   2   5        7.39        6.78      3.86 o 
 -11   3   5       30.98       43.78      8.21 o 
 -10   3   5      152.96      157.40     11.54 o 
  -9   3   5        6.47        7.62      5.28 o 
  -8   3   5        2.46        2.93      4.10 o 
  -7   3   5      532.44      528.12     18.42 o 
  -6   3   5      437.97      484.45      7.23 o 
  -5   3   5       78.50      100.71      2.65 o 
  -4   3   5      637.58      708.29      8.01 o 
  -3   3   5      174.70      174.74      3.05 o 
  -2   3   5       46.83       56.30      2.29 o 
  -1   3   5      328.23      323.85      5.50 o 
   0   3   5     2164.16     2105.60     18.64 o 
   1   3   5     4097.30     4279.90     35.62 o 
   2   3   5      310.00      317.96      4.57 o 
   3   3   5        9.77       21.44      1.61 o 
   4   3   5      159.22      165.26      3.33 o 
   5   3   5      873.21      895.73     11.84 o 
   6   3   5      191.40      180.24      6.29 o 
   7   3   5      118.22      122.37      5.67 o 
   8   3   5      265.76      257.10      8.58 o 
   9   3   5      329.26      329.66     10.17 o 
  10   3   5      246.10      265.05     20.15 o 
 -10   4   5        0.00       -3.91      4.69 o 
  -9   4   5        8.00        5.86      4.89 o 
  -8   4   5        0.45        2.34      4.49 o 
  -7   4   5      478.38      454.42     10.49 o 
  -6   4   5        6.14        7.43      4.20 o 
  -5   4   5       84.43       89.37      4.28 o 
  -4   4   5       19.55       21.92      2.36 o 
  -3   4   5      834.64      863.81     11.48 o 
  -2   4   5     2320.28     2392.96     25.24 o 
  -1   4   5      229.66      261.41      5.20 o 
   0   4   5      247.24      252.30      3.85 o 
   1   4   5        2.90        7.79      1.02 o 
   2   4   5      104.24       97.96      2.59 o 
   3   4   5     1387.29     1448.45     14.30 o 
   4   4   5        4.80        4.02      1.14 o 
   5   4   5       39.71       39.64      2.70 o 
   6   4   5      151.43      159.05     12.32 o 
   7   4   5       45.96       55.80      4.77 o 
   8   4   5      157.42      164.26      7.43 o 
   9   4   5      181.58      199.65      8.09 o 
  10   4   5       31.27       29.62      4.83 o 
 -10   5   5        1.60        0.98      5.08 o 
  -9   5   5       51.40       45.54      7.23 o 
  -8   5   5        8.84        5.86      4.30 o 
  -7   5   5       20.95       19.11      3.32 o 
  -6   5   5        7.76        2.54      2.74 o 
  -5   5   5      255.74      232.60      5.64 o 
  -4   5   5      200.86      182.89      4.82 o 
  -3   5   5       18.94       22.03      2.11 o 
  -2   5   5      672.01      619.55      9.46 o 
  -1   5   5      120.38      123.44      3.82 o 
   0   5   5      237.01      201.28      4.77 o 
   1   5   5        4.44        2.40      1.00 o 
   2   5   5       82.36       85.71      2.60 o 
   3   5   5        9.64        8.03      1.38 o 
   4   5   5        0.62        1.33      1.27 o 
   5   5   5        7.70        4.87      1.88 o 
   6   5   5       89.57       79.17      4.81 o 
   7   5   5       27.40       30.09      4.07 o 
   8   5   5        3.62        1.76      2.76 o 
   9   5   5        0.50        0.87      3.11 o 
  10   5   5       25.09       38.30      7.43 o 
  -9   6   5       40.82       31.27      7.43 o 
  -8   6   5       13.08       14.66      5.86 o 
  -7   6   5        0.41        0.13      2.64 o 
  -6   6   5       84.64       85.23      6.45 o 
  -5   6   5      487.86      466.14      8.77 o 
  -4   6   5      146.23      154.24      4.81 o 
  -3   6   5      183.42      185.02      6.14 o 
  -2   6   5       26.26       25.76      2.44 o 
  -1   6   5      266.12      278.35      6.16 o 
   0   6   5       22.92       30.77      2.51 o 
   1   6   5      106.67      103.29      3.77 o 
   2   6   5        3.20        3.80      1.65 o 
   3   6   5       15.98       18.10      1.82 o 
   4   6   5        8.78        6.28      1.59 o 
   5   6   5      466.98      508.68      9.17 o 
   6   6   5       53.51       64.77      3.75 o 
   7   6   5      163.21      174.82     10.17 o 
   8   6   5       30.33       21.30      5.67 o 
   9   6   5       48.54       43.78      7.62 o 
  -8   7   5       52.40       68.41      9.38 o 
  -7   7   5        6.20        1.15      2.53 o 
  -6   7   5        1.51       -1.56      3.32 o 
  -5   7   5       14.35       14.33      2.55 o 
  -4   7   5       23.86       24.75      2.88 o 
  -3   7   5      402.48      395.77      9.33 o 
  -2   7   5      308.17      310.83      7.12 o 
  -1   7   5      225.12      212.75      5.79 o 
   0   7   5      739.28      736.55     11.61 o 
   1   7   5       10.37        9.67      2.14 o 
   2   7   5        2.50       -0.02      1.65 o 
   3   7   5       16.47       13.42      2.29 o 
   4   7   5      492.52      499.72     17.24 o 
   5   7   5       12.05       13.95      3.03 o 
   6   7   5        1.62        0.08      2.55 o 
   7   7   5        4.94        2.74      4.30 o 
   8   7   5       30.31       51.79      7.82 o 
  -7   8   5      137.21      143.74      7.28 o 
  -6   8   5       64.60       71.34      7.62 o 
  -5   8   5      551.89      571.85     12.48 o 
  -4   8   5      184.14      183.20      6.24 o 
  -3   8   5      612.61      618.88     11.78 o 
  -2   8   5       17.21       16.67      2.96 o 
  -1   8   5       11.36       12.76      2.45 o 
   0   8   5      181.48      195.00      5.83 o 
   1   8   5      191.15      186.71      5.75 o 
   2   8   5      227.99      182.13     10.37 o 
   3   8   5        1.24        0.39      2.35 o 
   4   8   5       95.25       87.53      8.31 o 
   5   8   5       36.62       36.16      5.86 o 
   6   8   5        2.83        0.20      3.91 o 
  -6   9   5      116.42      124.92      9.38 o 
  -5   9   5      132.14      137.25      6.70 o 
  -4   9   5        2.41        1.83      2.26 o 
  -3   9   5       21.98       23.00      3.18 o 
  -2   9   5       65.33       59.32      4.49 o 
  -1   9   5      493.38      479.94     12.05 o 
   0   9   5      223.83      207.42      7.74 o 
   1   9   5        0.62        4.44      2.69 o 
   2   9   5       74.49       73.16      5.38 o 
   3   9   5       82.78       62.31     13.68 o 
   4   9   5        2.96        0.30      3.42 o 
   5   9   5       23.81       22.47      5.67 o 
   6   9   5       12.92       13.87      5.47 o 
  -4  10   5        0.93        1.02      2.95 o 
  -3  10   5       25.18       26.67      4.35 o 
  -2  10   5        0.39       -0.10      2.90 o 
  -1  10   5      142.08      152.72      7.19 o 
   0  10   5       29.65       33.69      4.48 o 
   1  10   5       85.08       93.67      5.87 o 
   2  10   5       18.75       16.13      3.73 o 
   3  10   5       53.60       67.81      5.72 o 
   4  10   5       27.14       34.15      6.06 o 
 -11   0   6       23.93       31.46      6.64 o 
 -10   0   6       62.05       63.72      8.01 o 
  -9   0   6       55.45       64.89      7.62 o 
  -8   0   6       10.73       10.94      4.89 o 
  -7   0   6      594.87      594.06     17.84 o 
  -6   0   6      125.94      128.36      6.55 o 
  -5   0   6      767.54      896.16     22.10 o 
  -4   0   6       71.31       52.92      2.67 o 
  -3   0   6      214.54      239.88      5.49 o 
  -2   0   6      262.39      232.23      5.18 o 
  -1   0   6      262.03      252.32      5.32 o 
   0   0   6      204.83      174.59      5.29 o 
   1   0   6       41.47       26.57      2.25 o 
   2   0   6      728.78      771.30     11.49 o 
   3   0   6     1025.23      991.39     14.03 o 
   4   0   6     1509.85     1509.85     33.70 o 
   5   0   6       14.82       20.44      1.83 o 
   6   0   6        0.21       -2.15      1.95 o 
   7   0   6       80.44       87.39      6.84 o 
   8   0   6      290.45      310.16     12.92 o 
   9   0   6       12.23        9.77      4.89 o 
  10   0   6        5.97       -1.17      4.30 o 
  11   0   6       63.77       69.00      9.19 o 
 -11   1   6      137.48      149.37     11.14 o 
 -10   1   6      101.16       94.33      6.00 o 
  -9   1   6      377.77      394.76     10.85 o 
  -8   1   6      277.28      280.84      8.77 o 
  -7   1   6      101.03       96.30      4.95 o 
  -6   1   6      420.22      431.18      6.78 o 
  -5   1   6       85.47       71.76      2.58 o 
  -4   1   6      590.01      570.89      8.24 o 
  -3   1   6     1169.60     1198.89     11.87 o 
  -2   1   6     1963.28     2053.95     18.43 o 
  -1   1   6      475.57      462.41      5.62 o 
   0   1   6       58.79       62.78      1.79 o 
   1   1   6     4990.53     4729.17     38.84 o 
   2   1   6      453.68      444.50      5.48 o 
   3   1   6      971.40      943.52      9.62 o 
   4   1   6      173.61      161.21      3.74 o 
   5   1   6       34.59       35.95      2.01 o 
   6   1   6       20.57       17.76      2.83 o 
   7   1   6        0.02        1.58      2.93 o 
   8   1   6        1.38       -0.19      2.42 o 
   9   1   6       88.33       79.08      5.25 o 
  10   1   6       33.07       57.46      8.01 o 
  11   1   6       36.28       31.48      5.25 o 
 -11   2   6        8.82       11.53      6.25 o 
 -10   2   6      126.47      117.50      9.78 o 
  -9   2   6      250.65      266.65     13.69 o 
  -8   2   6      413.23      399.62     10.39 o 
  -7   2   6       60.90       65.96      4.22 o 
  -6   2   6      106.47      100.96      2.87 o 
  -5   2   6       15.78       34.88      1.86 o 
  -4   2   6      557.05      535.48      7.93 o 
  -3   2   6     1603.71     1681.93     15.74 o 
  -2   2   6     1362.22     1408.74     13.85 o 
  -1   2   6      829.34      811.97      8.60 o 
   0   2   6     2052.22     1979.84     17.78 o 
   1   2   6      118.08      116.14      2.54 o 
   2   2   6     1880.48     1946.46     17.59 o 
   3   2   6       18.23        8.02      1.06 o 
   4   2   6      244.77      269.63      4.28 o 
   5   2   6        2.14       -1.10      1.15 o 
   6   2   6      224.40      221.99      6.99 o 
   7   2   6       10.41       10.29      4.10 o 
   8   2   6      118.39       97.56      5.53 o 
   9   2   6        1.09        0.33      2.69 o 
  10   2   6       73.21       82.58      5.87 o 
 -11   3   6        3.95        0.98      5.08 o 
 -10   3   6       11.55        4.89      5.08 o 
  -9   3   6       41.11       41.43      7.43 o 
  -8   3   6      168.71      176.40     11.15 o 
  -7   3   6      227.68      219.12      8.41 o 
  -6   3   6      156.72      151.27      4.20 o 
  -5   3   6      139.91      148.20      4.03 o 
  -4   3   6        0.96        1.66      0.91 o 
  -3   3   6     1202.63     1269.60     18.90 o 
  -2   3   6       62.63       65.12      2.17 o 
  -1   3   6     3692.87     3735.02     31.68 o 
   0   3   6      133.79      149.86      2.96 o 
   1   3   6     2854.00     2989.04     25.88 o 
   2   3   6     1589.24     1584.38     15.05 o 
   3   3   6     2876.94     3033.18     26.50 o 
   4   3   6       27.32       31.60      2.29 o 
   5   3   6      733.98      693.60     10.14 o 
   6   3   6       47.12       55.70      4.21 o 
   7   3   6       13.63        5.98      2.97 o 
   8   3   6      279.79      274.86      8.92 o 
   9   3   6      137.26      147.40      7.12 o 
  10   3   6      140.43      151.73      7.74 o 
 -10   4   6        0.02        2.34      4.89 o 
  -9   4   6       12.06       13.09      5.86 o 
  -8   4   6      264.31      235.76     13.30 o 
  -7   4   6       76.87       79.17      5.67 o 
  -6   4   6       75.83       82.99      3.43 o 
  -5   4   6        5.82        5.83      1.55 o 
  -4   4   6       39.49       33.68      5.96 o 
  -3   4   6        8.72       10.79      1.60 o 
  -2   4   6       17.13       13.76      1.71 o 
  -1   4   6      418.19      460.49      7.57 o 
   0   4   6      120.80      138.97      2.82 o 
   1   4   6      163.90      155.88      3.18 o 
   2   4   6      481.94      428.36      7.33 o 
   3   4   6        0.16        0.65      1.07 o 
   4   4   6      126.87      143.37      4.54 o 
   5   4   6        3.27        1.73      1.62 o 
   6   4   6      194.43      192.95      7.43 o 
   7   4   6      100.31       88.47      5.18 o 
   8   4   6      227.35      213.04      8.02 o 
   9   4   6        7.57        3.52      3.32 o 
  10   4   6       37.04       42.96      5.46 o 
 -10   5   6       25.17       24.43      7.43 o 
  -9   5   6       14.63        6.84      5.28 o 
  -8   5   6      131.28      101.09      9.39 o 
  -7   5   6      207.88      212.42      9.39 o 
  -6   5   6       15.63       20.21      2.48 o 
  -5   5   6        5.87        5.68      1.82 o 
  -4   5   6       28.88       21.24      2.26 o 
  -3   5   6       62.64       57.95      2.93 o 
  -2   5   6      111.98      119.13      3.87 o 
  -1   5   6       46.83       49.40      2.72 o 
   0   5   6        1.63        3.41      1.35 o 
   1   5   6      161.75      162.59      4.41 o 
   2   5   6       60.45       69.12      2.48 o 
   3   5   6      718.38      688.53      8.71 o 
   4   5   6      517.41      515.48      7.36 o 
   5   5   6      121.05      137.30      4.64 o 
   6   5   6       27.63       25.42      3.64 o 
   7   5   6       32.81       25.31      4.69 o 
   8   5   6        0.06       -1.07      2.83 o 
   9   5   6        1.65       -3.37      2.89 o 
  -9   6   6       11.47       21.89      6.84 o 
  -8   6   6        6.40        8.01      5.47 o 
  -7   6   6       62.93       60.40      5.86 o 
  -6   6   6      319.66      294.85      9.08 o 
  -5   6   6        0.48        0.41      1.78 o 
  -4   6   6        3.16        2.25      1.82 o 
  -3   6   6       89.80       89.33      3.82 o 
  -2   6   6      231.01      230.72      5.81 o 
  -1   6   6      106.59      106.08      3.97 o 
   0   6   6        0.75       -0.97      1.34 o 
   1   6   6      226.14      216.60      5.48 o 
   2   6   6      293.48      297.48      6.45 o 
   3   6   6       10.65       13.40      2.55 o 
   4   6   6       76.99       68.94      2.97 o 
   5   6   6        0.48        1.69      2.24 o 
   6   6   6        9.23        7.67      2.97 o 
   7   6   6      103.23      108.93      6.08 o 
   8   6   6        9.47        2.15      4.30 o 
   9   6   6       15.84       12.90      5.47 o 
  -8   7   6       12.68       11.14      5.67 o 
  -7   7   6        1.00       -1.37      3.32 o 
  -6   7   6        8.01        7.28      3.42 o 
  -5   7   6       51.35       48.75      3.78 o 
  -4   7   6      704.77      718.09     12.05 o 
  -3   7   6       10.25        9.80      2.50 o 
  -2   7   6      131.60      121.54      4.72 o 
  -1   7   6      244.52      254.19      6.49 o 
   0   7   6      766.24      768.01     12.12 o 
   1   7   6        2.23        1.89      1.86 o 
   2   7   6        6.69        0.91      1.73 o 
   3   7   6       38.71       25.81      3.73 o 
   4   7   6       38.05       38.96      3.29 o 
   5   7   6       97.35      112.61      7.82 o 
   6   7   6        3.28        4.15      3.42 o 
   7   7   6       35.85       25.99      5.67 o 
   8   7   6        4.34        7.03      4.69 o 
  -7   8   6       22.34       19.31      8.50 o 
  -6   8   6      123.99      146.63      9.58 o 
  -5   8   6      108.11      105.26      8.27 o 
  -4   8   6      125.18      133.26      5.33 o 
  -3   8   6       62.71       54.98     11.90 o 
  -2   8   6      220.49      222.57      8.80 o 
  -1   8   6      193.74      223.76      6.42 o 
   0   8   6        0.09        0.22      1.89 o 
   1   8   6      251.00      203.98      6.09 o 
   2   8   6       12.75       18.07      2.67 o 
   3   8   6        4.10        6.47      2.75 o 
   4   8   6       40.27       21.30      5.08 o 
   5   8   6       10.17        5.28      4.10 o 
   6   8   6       18.92       34.39      6.06 o 
  -6   9   6       23.73       19.54      5.67 o 
  -5   9   6       30.91       32.27      3.78 o 
  -4   9   6      127.86      138.30      5.58 o 
  -3   9   6        5.96        7.72      2.63 o 
  -2   9   6       21.58       20.34      4.29 o 
  -1   9   6      319.09      332.07     13.89 o 
   0   9   6       26.34       37.54      4.79 o 
   1   9   6        0.27       -0.22      3.03 o 
   2   9   6        5.33        8.89      3.04 o 
   3   9   6        2.31       -0.26      2.42 o 
   4   9   6       26.47       21.85      3.91 o 
   5   9   6       28.71       25.99      5.86 o 
  -4  10   6        0.18       -2.73      2.81 o 
  -3  10   6        1.89       -1.10      3.22 o 
  -2  10   6        4.10        8.66      3.52 o 
  -1  10   6       44.01       31.62      7.62 o 
   0  10   6       11.19       20.07      3.86 o 
   1  10   6       18.56       14.59      4.30 o 
   2  10   6        8.00        9.14      3.33 o 
   3  10   6       12.01        9.48      4.40 o 
 -11   1   7       30.77       48.86      8.21 o 
 -10   1   7      133.34      144.10     10.36 o 
  -9   1   7       39.31       55.70      6.55 o 
  -8   1   7      399.98      437.69     11.33 o 
  -7   1   7      458.01      449.63     10.78 o 
  -6   1   7       20.96       19.91      1.71 o 
  -5   1   7      239.62      230.54      5.07 o 
  -4   1   7       63.12       83.82      2.49 o 
  -3   1   7     1733.05     1860.98     17.39 o 
  -2   1   7       97.92      119.50      2.72 o 
  -1   1   7     1089.38     1027.95     10.53 o 
   0   1   7     4135.75     4285.71     35.84 o 
   1   1   7       25.15       24.97      1.46 o 
   2   1   7       76.89       72.44      2.46 o 
   3   1   7       80.69       83.84      2.34 o 
   4   1   7       35.79       26.65      3.65 o 
   5   1   7      119.86      105.02      3.64 o 
   6   1   7        0.10        0.82      2.44 o 
   7   1   7       42.61       33.25      3.80 o 
   8   1   7      192.96      180.16      7.05 o 
   9   1   7       28.65       27.87      4.28 o 
  10   1   7       23.61       24.27      4.63 o 
 -11   2   7       24.40       25.21      7.04 o 
 -10   2   7       72.08       50.04      8.01 o 
  -9   2   7        3.52        0.59      4.30 o 
  -8   2   7        7.08        6.25      4.69 o 
  -7   2   7      227.29      216.24      6.18 o 
  -6   2   7        0.02        1.89      1.20 o 
  -5   2   7      672.38      708.92      8.62 o 
  -4   2   7      443.11      454.74      6.26 o 
  -3   2   7        4.69       14.71      1.44 o 
  -2   2   7        0.05        2.83      1.27 o 
  -1   2   7      391.35      391.20      5.32 o 
   0   2   7      115.07      122.64      2.78 o 
   1   2   7     1101.62     1153.58     11.62 o 
   2   2   7      605.19      593.87      7.17 o 
   3   2   7       86.89      104.56      2.72 o 
   4   2   7       68.34       53.78      2.07 o 
   5   2   7      657.20      615.67      9.20 o 
   6   2   7       19.61       18.85      3.04 o 
   7   2   7       62.17       61.54      4.59 o 
   8   2   7      197.90      212.32      7.81 o 
   9   2   7       49.87       44.24      5.67 o 
  10   2   7      100.77       93.02      6.36 o 
 -10   3   7        1.24        0.59      5.08 o 
  -9   3   7        1.31       -2.34      4.10 o 
  -8   3   7       24.51       28.34      6.45 o 
  -7   3   7       52.76       53.95      4.89 o 
  -6   3   7        9.04        6.20      1.65 o 
  -5   3   7       43.29       33.79      3.05 o 
  -4   3   7      300.18      310.82      6.10 o 
  -3   3   7      309.82      320.09      4.86 o 
  -2   3   7       37.89       35.23      2.24 o 
  -1   3   7        4.12        6.48      1.14 o 
   0   3   7       36.01       29.64      1.69 o 
   1   3   7     1134.66     1134.72     11.70 o 
   2   3   7      397.51      395.28      5.65 o 
   3   3   7        5.91       10.07      1.38 o 
   4   3   7      768.19      761.62      8.99 o 
   5   3   7       78.60       79.91      3.54 o 
   6   3   7      360.91      368.42      9.61 o 
   7   3   7      203.99      212.79      7.60 o 
   8   3   7      138.70      135.74      8.31 o 
   9   3   7       49.87       51.11      5.37 o 
  10   3   7       27.83       34.35      5.11 o 
 -10   4   7        9.19        8.99      5.86 o 
  -9   4   7       94.94       95.98      9.58 o 
  -8   4   7      747.50      733.89     24.70 o 
  -7   4   7       39.81       25.02      4.50 o 
  -6   4   7      137.00      116.75      6.22 o 
  -5   4   7        3.73        5.68      1.72 o 
  -4   4   7      192.48      183.87      4.86 o 
  -3   4   7      196.54      204.93      5.05 o 
  -2   4   7       40.32       43.16      2.80 o 
  -1   4   7      532.79      537.60      8.55 o 
   0   4   7      203.51      197.52      3.67 o 
   1   4   7       76.69       69.88      2.93 o 
   2   4   7     1102.95     1096.54     11.79 o 
   3   4   7       97.36       89.49      2.80 o 
   4   4   7      223.85      224.63      4.46 o 
   5   4   7     1004.82      969.25     13.39 o 
   6   4   7      300.23      313.53      8.98 o 
   7   4   7      103.38       85.10      5.23 o 
   8   4   7       24.67       23.88      4.06 o 
   9   4   7       12.73        6.18      3.52 o 
  10   4   7        0.94       -1.66      3.45 o 
 -10   5   7        1.84        2.34      4.89 o 
  -9   5   7       41.09       62.35      9.19 o 
  -8   5   7        7.91       10.16      5.28 o 
  -7   5   7       21.15       27.36      4.89 o 
  -6   5   7      131.66      122.14      5.11 o 
  -5   5   7        2.05       -2.19      1.46 o 
  -4   5   7      197.61      213.83      5.57 o 
  -3   5   7       39.99       36.82      2.79 o 
  -2   5   7        4.71        1.52      1.37 o 
  -1   5   7      324.69      315.12      6.51 o 
   0   5   7      408.62      398.26      7.42 o 
   1   5   7      576.84      572.15      9.24 o 
   2   5   7      279.96      272.43      4.93 o 
   3   5   7      149.99      132.71      4.15 o 
   4   5   7        1.89        5.55      1.58 o 
   5   5   7      102.86      105.50      7.72 o 
   6   5   7       78.88       87.23      5.20 o 
   7   5   7       19.97       14.16      3.51 o 
   8   5   7       26.45       25.07      4.20 o 
   9   5   7        0.99       -2.01      3.11 o 
  -9   6   7       20.20       30.49      7.43 o 
  -8   6   7       24.67       26.38      6.64 o 
  -7   6   7      145.52      146.46      8.41 o 
  -6   6   7      157.87      137.34      4.97 o 
  -5   6   7       17.68       16.89      3.15 o 
  -4   6   7       84.69       73.11      3.69 o 
  -3   6   7      107.40      101.43      4.19 o 
  -2   6   7     1141.26     1166.01     15.84 o 
  -1   6   7        4.15       -1.19      2.68 o 
   0   6   7       28.29       25.25      2.60 o 
   1   6   7      407.15      379.04      7.63 o 
   2   6   7      136.92      128.61      4.41 o 
   3   6   7       51.14       32.38      6.35 o 
   4   6   7      198.56      186.56      4.51 o 
   5   6   7      276.28      275.51     11.49 o 
   6   6   7       25.90       29.31      5.37 o 
   7   6   7       15.73       11.37      3.38 o 
   8   6   7       13.41       20.52      5.67 o 
  -8   7   7       25.75       44.56      8.21 o 
  -7   7   7        0.09        3.32      3.71 o 
  -6   7   7        3.02        3.91      4.69 o 
  -5   7   7        0.03       -0.16      2.27 o 
  -4   7   7     1242.18     1224.68     17.33 o 
  -3   7   7        0.48        0.07      2.02 o 
  -2   7   7       17.11       14.12      2.55 o 
  -1   7   7      155.92      145.64      5.05 o 
   0   7   7       21.89       34.73      3.12 o 
   1   7   7      118.69      121.75      7.53 o 
   2   7   7        8.07        0.82      2.06 o 
   3   7   7      404.88      345.96     10.48 o 
   4   7   7      106.96      106.19      4.39 o 
   5   7   7        1.51        2.07      2.63 o 
   7   7   7       39.47       44.95      6.84 o 
   8   7   7        3.19        1.37      4.30 o 
  -7   8   7       45.19       32.25      6.25 o 
  -6   8   7      157.95      176.50     14.18 o 
  -5   8   7        4.47        5.95      2.58 o 
  -4   8   7      296.30      305.38      7.93 o 
  -3   8   7       30.81       31.90      4.39 o 
  -2   8   7      147.28      159.83      5.69 o 
  -1   8   7        0.34        0.04      1.98 o 
   0   8   7       63.21       61.12      6.57 o 
   1   8   7      186.96      152.63      5.38 o 
   2   8   7       56.29       35.97      3.31 o 
   3   8   7        4.87        6.36      3.52 o 
   4   8   7       24.74       22.01      3.51 o 
   5   8   7        9.98        3.71      4.49 o 
  -6   9   7       29.88       35.11      6.16 o 
  -5   9   7        2.64        4.58      2.72 o 
  -4   9   7        0.36        0.96      2.41 o 
  -3   9   7       65.58       64.40      7.67 o 
  -2   9   7        9.90        9.05      2.73 o 
  -1   9   7      136.11      139.29      5.52 o 
   0   9   7       17.58       20.33      3.13 o 
   1   9   7      207.41      207.37      7.88 o 
   2   9   7       63.96       73.39      5.03 o 
   3   9   7        0.96       -1.69      2.34 o 
   4   9   7       88.84      100.46      5.76 o 
  -3  10   7        2.32        3.26      3.62 o 
  -2  10   7       50.91       66.71     11.14 o 
  -1  10   7        2.07        5.73      3.19 o 
   0  10   7        3.69        1.85      5.67 o 
   1  10   7      115.94      140.08      6.97 o 
   2  10   7       38.63       27.66      9.48 o 
   3  10   7       51.30       43.93      4.98 o 
 -11   0   8        1.24        5.47      5.28 o 
 -10   0   8      161.65      203.95     12.12 o 
  -9   0   8      239.66      219.68     11.74 o 
  -8   0   8     2757.18     2889.90     58.41 o 
  -7   0   8       37.20       54.92      6.84 o 
  -6   0   8     1855.95     1853.63     25.95 o 
  -5   0   8      431.66      434.88      8.98 o 
  -4   0   8       75.22       72.89      3.42 o 
  -3   0   8      241.13      260.32      6.41 o 
  -2   0   8       14.01       13.18      1.78 o 
  -1   0   8      148.60      193.15      5.10 o 
   0   0   8     2528.97     2518.79     31.78 o 
   1   0   8       24.82       40.47      2.58 o 
   2   0   8      955.94      877.80     13.59 o 
   3   0   8       27.66       28.06      6.16 o 
   4   0   8      734.69      776.18     12.54 o 
   5   0   8      191.59      187.81      9.00 o 
   6   0   8      163.23      150.21      8.21 o 
   7   0   8       10.68       23.84      4.69 o 
   8   0   8       13.84       12.31      4.89 o 
   9   0   8        3.73       -0.78      4.30 o 
  10   0   8       13.14        5.47      5.08 o 
 -11   1   8       25.10       16.22      6.45 o 
 -10   1   8       19.11       30.49      6.64 o 
  -9   1   8       54.07       39.90      4.69 o 
  -8   1   8      571.54      589.73     13.56 o 
  -7   1   8       35.74       35.10      3.43 o 
  -6   1   8      247.11      246.49      5.41 o 
  -5   1   8       81.83       81.95      3.20 o 
  -4   1   8        0.20       -0.54      0.82 o 
  -3   1   8     1771.28     1884.90     17.92 o 
  -2   1   8       17.73       19.44      1.50 o 
  -1   1   8      170.72      163.57      3.54 o 
   0   1   8     1650.83     1619.70     15.52 o 
   1   1   8     2304.58     2215.47     20.18 o 
   2   1   8      222.15      195.81      3.73 o 
   3   1   8      145.42      133.98      3.07 o 
   4   1   8        0.35        0.13      0.97 o 
   5   1   8        2.18        6.52      2.60 o 
   6   1   8      220.71      227.84      7.33 o 
   7   1   8      239.74      244.83      9.78 o 
   8   1   8      168.54      162.01      6.98 o 
   9   1   8       12.28       15.64      4.69 o 
  10   1   8        1.43        0.39      5.08 o 
 -10   2   8       43.96       43.58      8.01 o 
  -9   2   8        2.64        0.78      4.30 o 
  -8   2   8      465.43      444.36     17.63 o 
  -7   2   8      119.37      118.29      6.45 o 
  -6   2   8      127.05      143.85      3.62 o 
  -5   2   8      264.40      280.94      5.83 o 
  -4   2   8       90.93       85.68      2.65 o 
  -3   2   8       37.31       29.03      1.92 o 
  -2   2   8      418.76      444.35      7.16 o 
  -1   2   8       29.16       36.16      2.07 o 
   0   2   8      180.36      172.78      4.05 o 
   1   2   8        8.47       14.72      1.62 o 
   2   2   8     3337.21     3261.96     28.50 o 
   3   2   8      326.48      341.86      5.30 o 
   4   2   8       39.55       37.01      2.03 o 
   5   2   8       22.01       33.34      2.51 o 
   6   2   8        2.74       -0.82      6.16 o 
   7   2   8        8.86        8.60      3.11 o 
   8   2   8      130.65      127.78      6.43 o 
   9   2   8        3.06        4.01      3.32 o 
  10   2   8      130.97      142.36      7.67 o 
 -10   3   8       54.99       84.44     10.36 o 
  -9   3   8        1.07        4.69      4.89 o 
  -8   3   8      170.79      157.43     10.95 o 
  -7   3   8      321.88      316.89      8.78 o 
  -6   3   8      100.47       92.59      5.05 o 
  -5   3   8       84.19       81.85      3.76 o 
  -4   3   8       92.07      100.61      3.59 o 
  -3   3   8        2.86        2.61      1.33 o 
  -2   3   8       19.75       19.68      1.47 o 
  -1   3   8      521.52      490.63      6.53 o 
   0   3   8       10.36       13.16      1.94 o 
   1   3   8        0.09        0.92      0.94 o 
   2   3   8     1528.10     1551.39     15.40 o 
   3   3   8        4.64        4.36      1.25 o 
   4   3   8       55.04       55.34      2.37 o 
   5   3   8      181.73      169.20      5.44 o 
   6   3   8       52.34       56.92      4.45 o 
   7   3   8       47.94       41.85     10.75 o 
   8   3   8        0.35       -0.13      2.81 o 
   9   3   8       40.43       43.72      5.29 o 
  10   3   8       38.87       40.09     12.51 o 
 -10   4   8       30.23       52.57      8.99 o 
  -9   4   8       10.70        3.52      4.89 o 
  -7   4   8        4.51        1.23      2.34 o 
  -6   4   8       13.91       10.86      2.11 o 
  -5   4   8        7.11       10.53      2.07 o 
  -4   4   8       46.81       42.23      5.58 o 
  -3   4   8       10.09       17.10      2.06 o 
  -2   4   8      165.57      157.64      4.49 o 
  -1   4   8      611.08      630.88      9.76 o 
   0   4   8      531.66      538.17      8.76 o 
   1   4   8      567.08      543.55      7.23 o 
   2   4   8       45.85       46.47      2.32 o 
   3   4   8      136.58      146.78      3.61 o 
   4   4   8       71.49       77.32      2.82 o 
   5   4   8       36.38       43.89      6.84 o 
   6   4   8      329.45      325.31     14.39 o 
   7   4   8       46.04       45.68      4.75 o 
   8   4   8       29.48       26.16      5.96 o 
   9   4   8        0.90       -2.30      3.11 o 
  -9   5   8       28.92       13.88      6.06 o 
  -7   5   8       47.56       38.89      4.32 o 
  -6   5   8       10.13        4.52      2.06 o 
  -5   5   8      144.13      147.38      4.90 o 
  -4   5   8      324.55      307.11      7.00 o 
  -3   5   8      201.87      193.23      5.36 o 
  -2   5   8      216.77      209.58      7.25 o 
  -1   5   8      104.21      116.38      4.04 o 
   0   5   8       47.69       52.57      2.97 o 
   1   5   8      248.89      244.77      5.79 o 
   2   5   8      479.74      476.23      8.48 o 
   3   5   8        0.95        0.02      1.25 o 
   4   5   8       80.01       82.00      3.50 o 
   5   5   8        1.45       -0.36      1.79 o 
   6   5   8        1.20        1.53      2.69 o 
   7   5   8       90.23       77.09      5.71 o 
   8   5   8       13.04        4.08      3.42 o 
   9   5   8       52.97       45.89      9.67 o 
  -9   6   8        8.93       12.12      6.06 o 
  -7   6   8      105.55       99.52     10.56 o 
  -6   6   8        0.24        0.94      2.03 o 
  -5   6   8       56.69       48.56      5.19 o 
  -4   6   8      387.10      365.52      8.08 o 
  -3   6   8      234.83      256.80      7.58 o 
  -2   6   8     1285.23     1225.07     16.63 o 
  -1   6   8       38.55       35.26      3.05 o 
   0   6   8      638.74      647.80     10.78 o 
   1   6   8      170.53      154.08      4.94 o 
   2   6   8       13.42       16.39      2.41 o 
   3   6   8        0.00       -1.00      1.62 o 
   4   6   8        1.51       -0.65      1.75 o 
   5   6   8      337.79      330.20      7.67 o 
   6   6   8       32.21       20.61      3.78 o 
   7   6   8       35.52       22.00      4.06 o 
   8   6   8        2.94        6.73      3.61 o 
  -7   7   8       28.99       21.98      4.22 o 
  -6   7   8      165.76      160.62      5.84 o 
  -5   7   8      175.19      188.55      6.18 o 
  -4   7   8        0.03        1.72      2.20 o 
  -3   7   8       52.86       42.83      3.71 o 
  -2   7   8       58.46       72.37      4.03 o 
  -1   7   8       66.13       73.77      5.12 o 
   0   7   8       86.30       91.97      4.27 o 
   1   7   8      268.69      246.24      6.55 o 
   2   7   8       41.15       29.47      3.20 o 
   3   7   8      171.42      154.06      5.28 o 
   4   7   8       85.92       74.96      3.96 o 
   5   7   8        4.90        8.16      3.23 o 
   6   7   8        0.41        6.25      4.69 o 
  -7   8   8        1.08        0.78      4.10 o 
  -6   8   8        4.63        2.40      3.28 o 
  -5   8   8       14.44       15.93      3.06 o 
  -4   8   8       23.75       19.64      3.39 o 
  -3   8   8      211.47      208.82      6.61 o 
  -2   8   8       50.66       57.59      6.94 o 
  -1   8   8       21.24       22.12      4.89 o 
   0   8   8        0.68       -2.36      1.93 o 
   1   8   8        3.16        3.27      2.21 o 
   2   8   8       25.95       26.29      3.99 o 
   3   8   8       88.23       87.74      4.44 o 
   4   8   8       21.91       16.13      3.38 o 
   5   8   8        0.77       -2.15      3.91 o 
  -5   9   8        1.43       -0.90      2.42 o 
  -4   9   8       30.93       31.82      3.87 o 
  -3   9   8       14.26       13.13      3.04 o 
  -2   9   8      259.80      252.30      8.89 o 
  -1   9   8       14.01       14.69      3.08 o 
   0   9   8       30.56       39.37      4.35 o 
   1   9   8      131.80      141.94      6.70 o 
   2   9   8        1.95        2.84      3.91 o 
   3   9   8        4.12        9.48      3.17 o 
   4   9   8       16.80       12.51      5.28 o 
   5   9   8        2.78        4.10      5.08 o 
  -3  10   8       12.04       12.96      3.29 o 
  -2  10   8        6.94        4.78      3.23 o 
  -1  10   8       13.33       16.46      4.06 o 
   0  10   8       57.78       52.96      5.46 o 
   1  10   8      131.60      137.04      7.05 o 
   2  10   8       63.72       62.06      5.67 o 
 -10   1   9        4.41        4.49      5.08 o 
  -9   1   9       14.60       11.14      5.47 o 
  -8   1   9      234.05      224.74      8.29 o 
  -7   1   9        0.32        3.46      2.16 o 
  -6   1   9       89.32       93.97      4.51 o 
  -5   1   9        8.15        9.84      1.80 o 
  -4   1   9       10.17        4.77      1.26 o 
  -3   1   9      214.07      245.93      5.25 o 
  -2   1   9       32.33       31.08      2.68 o 
  -1   1   9      675.33      739.50     23.69 o 
   0   1   9       20.49       16.18      1.48 o 
   1   1   9        0.03       -1.08      1.16 o 
   2   1   9       90.39       86.28      2.67 o 
   3   1   9      206.26      203.80      4.52 o 
   4   1   9      598.25      594.24      9.82 o 
   5   1   9      315.32      313.86      8.51 o 
   6   1   9        7.09        1.93      2.39 o 
   7   1   9       81.08       92.34     11.44 o 
   8   1   9        4.75       10.00      3.23 o 
   9   1   9       23.19       18.98      4.28 o 
  10   1   9        3.54       -1.99      4.10 o 
 -10   2   9       49.97       56.48      8.60 o 
  -9   2   9        0.43        2.15      4.69 o 
  -7   2   9      133.60      136.48      5.77 o 
  -6   2   9      130.28      112.50      3.96 o 
  -5   2   9        6.94        7.80      1.51 o 
  -4   2   9      349.66      328.86      5.49 o 
  -3   2   9      443.59      438.83      6.40 o 
  -2   2   9      180.08      159.70      4.14 o 
  -1   2   9      108.66       97.81      3.27 o 
   0   2   9      649.64      658.86      9.57 o 
   1   2   9       22.23       26.41      2.13 o 
   2   2   9      262.55      240.68      5.74 o 
   3   2   9       99.53      104.48      3.07 o 
   4   2   9      751.21      784.47      9.55 o 
   5   2   9        4.95        1.59      1.93 o 
   6   2   9        7.24        8.30      3.13 o 
   7   2   9      134.61      134.53      6.43 o 
   8   2   9        6.56        3.05      3.14 o 
   9   2   9       44.39       40.71      8.40 o 
  10   2   9       58.86       61.76      6.34 o 
 -10   3   9        1.01       -0.98      5.08 o 
  -9   3   9       33.13       25.60      6.64 o 
  -7   3   9      102.17       95.65     10.95 o 
  -6   3   9      169.43      171.70      5.04 o 
  -5   3   9       91.53       94.60      3.78 o 
  -4   3   9      118.86      118.01      4.03 o 
  -3   3   9      135.69      137.89      4.20 o 
  -2   3   9      210.55      201.93      4.98 o 
  -1   3   9       33.03       39.39      1.97 o 
   0   3   9       16.36       18.68      1.58 o 
   1   3   9      302.05      287.56      4.98 o 
   2   3   9        2.97        1.98      1.17 o 
   3   3   9      102.27       95.29      2.98 o 
   4   3   9       10.75       11.92      1.75 o 
   5   3   9        7.23        5.52      1.91 o 
   6   3   9       29.38       26.82      3.78 o 
   7   3   9       19.79       29.00      4.20 o 
   8   3   9       76.66       78.77      5.59 o 
   9   3   9        2.67        5.75      6.94 o 
 -10   4   9       16.85       16.42      6.84 o 
  -9   4   9       19.90       17.59      6.25 o 
  -7   4   9      112.72       98.20      5.59 o 
  -6   4   9       70.18       64.94      4.43 o 
  -5   4   9      160.59      159.15      4.95 o 
  -4   4   9       98.45       88.01      3.71 o 
  -3   4   9       24.57       21.36      2.35 o 
  -2   4   9      204.07      209.21      8.31 o 
  -1   4   9        5.96        5.33      1.56 o 
   0   4   9      194.40      192.62      5.06 o 
   1   4   9       76.84       77.38      2.77 o 
   2   4   9      103.18      105.36      3.19 o 
   3   4   9      195.99      212.22      4.55 o 
   4   4   9      464.75      452.84      7.52 o 
   5   4   9      303.92      318.14      7.09 o 
   6   4   9       55.62       52.37      4.75 o 
   7   4   9      106.95      102.27      5.93 o 
   8   4   9        0.07        0.40      2.91 o 
   9   4   9        8.46        5.35      3.89 o 
  -9   5   9       65.64       65.28      9.58 o 
  -7   5   9       38.99       30.75      6.06 o 
  -6   5   9      474.69      447.97     11.15 o 
  -5   5   9      191.90      187.85      8.69 o 
  -4   5   9      247.16      244.30      8.05 o 
  -3   5   9        8.85        7.81      2.49 o 
  -2   5   9      234.26      248.98      6.28 o 
  -1   5   9      307.07      323.89      7.10 o 
   0   5   9      731.73      707.21     11.12 o 
   1   5   9      381.42      385.18      7.71 o 
   2   5   9        0.09       -0.08      1.78 o 
   3   5   9      635.92      597.71     10.81 o 
   4   5   9        0.61       -2.01      1.34 o 
   5   5   9       37.59       42.00      3.39 o 
   6   5   9      243.43      244.75      8.66 o 
   7   5   9        2.84       -1.75      2.89 o 
   8   5   9        8.10       10.89      6.74 o 
  -7   6   9        6.22        0.61      2.75 o 
  -6   6   9        9.57       18.95      3.27 o 
  -5   6   9       15.36       19.83      2.86 o 
  -4   6   9       15.32       18.47      2.81 o 
  -3   6   9     1739.37     1704.37     21.64 o 
  -2   6   9       65.38       68.27      3.85 o 
  -1   6   9       12.67        7.60      2.67 o 
   0   6   9      108.63      104.59      4.28 o 
   1   6   9       11.83       12.90      2.44 o 
   2   6   9      210.71      204.28      5.77 o 
   3   6   9       79.81       69.32      3.91 o 
   4   6   9       74.64       64.24      4.81 o 
   5   6   9      201.30      186.05      7.28 o 
   6   6   9       14.31        8.31      3.28 o 
   7   6   9       23.99       41.80      5.11 o 
   8   6   9        0.68        4.18      3.64 o 
  -7   7   9        2.03        4.66      3.37 o 
  -6   7   9       26.89       29.89      6.58 o 
  -5   7   9      424.05      391.56     11.56 o 
  -4   7   9       95.14       97.41      4.71 o 
  -3   7   9       50.00       52.82      4.00 o 
  -2   7   9        0.86       -0.40      2.03 o 
  -1   7   9      177.14      167.59      6.97 o 
   0   7   9        2.44        4.39      2.23 o 
   1   7   9       72.06       67.61      5.49 o 
   2   7   9        5.83        5.56      2.33 o 
   3   7   9        0.00        1.68      4.12 o 
   4   7   9       15.89       20.78      2.93 o 
   5   7   9       31.05       34.88      4.62 o 
   6   7   9       13.73       19.93      6.45 o 
  -6   8   9        7.74        8.39      4.69 o 
  -5   8   9        0.00        1.26      3.30 o 
  -4   8   9       27.45       30.39      3.61 o 
  -3   8   9        0.55       -1.20      2.20 o 
  -2   8   9       73.91       71.54      4.50 o 
  -1   8   9       15.73       11.62      2.93 o 
   0   8   9       13.88       12.35      2.72 o 
   1   8   9        1.53       -2.64      2.42 o 
   2   8   9        0.01        0.41      2.01 o 
   3   8   9      153.99      158.45      5.75 o 
   4   8   9        3.91        0.59      2.83 o 
   5   8   9       41.89       50.62      7.43 o 
  -5   9   9        3.92        5.12      2.88 o 
  -4   9   9       80.59       85.67      5.13 o 
  -3   9   9       20.76       28.21      7.31 o 
  -2   9   9        7.17        7.11      2.78 o 
  -1   9   9       41.24       61.72      4.72 o 
   0   9   9        2.87        3.05      2.52 o 
   1   9   9       31.33       35.59      3.83 o 
   2   9   9        0.22       -1.19      2.67 o 
   3   9   9       63.31       79.53      5.64 o 
   4   9   9        3.78        0.78      4.69 o 
  -1  10   9        1.04        1.76      3.17 o 
   0  10   9        0.16        0.65      3.05 o 
   1  10   9        4.24        6.68      3.66 o 
  -9   0  10      240.24      241.38     12.71 o 
  -8   0  10       62.71       66.26      7.04 o 
  -7   0  10     2433.07     2585.89     47.26 o 
  -6   0  10      860.18      797.69     22.97 o 
  -5   0  10      888.11      913.81     28.18 o 
  -4   0  10      336.93      324.76      8.00 o 
  -3   0  10      177.49      187.96     10.76 o 
  -2   0  10     1354.61     1475.83     21.43 o 
  -1   0  10     2551.20     2757.15     35.52 o 
   0   0  10       44.72       48.67      3.09 o 
   1   0  10      805.40      897.15     14.68 o 
   2   0  10        2.48        4.44      1.86 o 
   3   0  10      362.64      356.97      8.17 o 
   4   0  10      501.01      474.70      9.70 o 
   5   0  10       38.93       33.81      5.47 o 
   6   0  10      372.26      342.80     13.90 o 
   7   0  10      323.88      310.39     13.70 o 
   8   0  10      129.97      122.59      9.38 o 
   9   0  10      162.68      166.01     11.15 o 
 -10   1  10        4.07        3.52      5.08 o 
  -9   1  10       16.15       11.53      5.08 o 
  -7   1  10      840.50      843.22     12.42 o 
  -6   1  10     1043.87     1066.90     14.91 o 
  -5   1  10      351.43      352.92      6.12 o 
  -4   1  10      284.98      278.24      5.20 o 
  -3   1  10      423.15      439.79      6.66 o 
  -2   1  10       47.49       47.62      2.54 o 
  -1   1  10      128.37      127.28      3.28 o 
   0   1  10        5.24        5.68      1.26 o 
   1   1  10     1067.65     1114.91     12.19 o 
   2   1  10       73.67       67.13      2.55 o 
   3   1  10       67.24       60.50      2.47 o 
   4   1  10       94.12       89.90      2.96 o 
   5   1  10      204.98      214.30      7.26 o 
   6   1  10       79.55       80.23      5.04 o 
   7   1  10       21.34       23.91      4.00 o 
   8   1  10       85.63       90.02      5.94 o 
   9   1  10       32.52       26.77      4.77 o 
 -10   2  10       11.25       19.93      6.45 o 
  -9   2  10        0.68       -1.37      3.91 o 
  -7   2  10      168.51      160.82      6.44 o 
  -6   2  10      173.11      153.11      4.81 o 
  -5   2  10      344.59      320.43      6.77 o 
  -4   2  10      177.34      175.73      4.08 o 
  -3   2  10       56.18       59.09      2.86 o 
  -2   2  10        9.09        7.31      1.48 o 
  -1   2  10      235.88      217.07      5.03 o 
   0   2  10       34.44       32.86      4.75 o 
   1   2  10       89.38      104.97      3.59 o 
   2   2  10      129.81      123.07      6.70 o 
   3   2  10     1173.08     1142.55     12.64 o 
   4   2  10       56.86       41.20      2.60 o 
   5   2  10      203.79      189.37      5.26 o 
   6   2  10      102.63       91.90      5.32 o 
   7   2  10      107.87      112.98     11.83 o 
   8   2  10        6.38        6.34      3.52 o 
   9   2  10       68.33       66.39      6.65 o 
 -10   3  10       77.35       66.85      9.58 o 
  -9   3  10       19.57       23.06      6.64 o 
  -7   3  10      167.75      160.35      6.62 o 
  -6   3  10       37.98       34.80      4.01 o 
  -5   3  10        9.89        9.08      2.13 o 
  -4   3  10      445.35      448.85      8.38 o 
  -3   3  10      177.51      198.07      5.20 o 
  -2   3  10       13.49       16.03      2.01 o 
  -1   3  10       43.79       39.87      2.20 o 
   0   3  10       23.61       29.19      1.98 o 
   1   3  10       12.62       15.25      1.70 o 
   2   3  10      316.68      322.23      5.60 o 
   3   3  10      332.42      319.22      5.67 o 
   4   3  10        6.60       14.87      2.31 o 
   5   3  10       12.85       11.41      2.78 o 
   6   3  10       60.03       60.05      5.09 o 
   7   3  10        0.12       -3.21      3.13 o 
   8   3  10        0.66       -2.30      3.52 o 
   9   3  10       59.40       68.92      9.38 o 
  -9   4  10       35.01       25.80      7.23 o 
  -8   4  10        1.63       -0.98      4.10 o 
  -7   4  10      155.01      142.05      6.57 o 
  -6   4  10       44.78       30.46      3.02 o 
  -5   4  10       22.48       26.21      2.73 o 
  -4   4  10        0.63       -2.30      1.53 o 
  -3   4  10       35.14       27.60      2.72 o 
  -2   4  10      338.65      326.85      8.20 o 
  -1   4  10       96.26       74.89      3.46 o 
   0   4  10        9.96       12.03      2.19 o 
   1   4  10       27.61       25.35      2.49 o 
   2   4  10        1.00        6.11      4.23 o 
   3   4  10      231.97      233.06      4.89 o 
   4   4  10       74.75       74.39      3.05 o 
   5   4  10        2.78        4.07      2.11 o 
   6   4  10       53.79       55.77      4.84 o 
   7   4  10        0.09       -3.37      2.67 o 
   8   4  10       12.91       12.97      7.43 o 
   9   4  10        5.11        4.96      6.06 o 
  -9   5  10       19.33       34.00      8.01 o 
  -8   5  10       19.99       18.96      6.45 o 
  -7   5  10       17.28       13.66      3.43 o 
  -6   5  10       15.20       11.45      2.66 o 
  -5   5  10      115.26      115.29      4.72 o 
  -4   5  10       56.03       54.86      3.84 o 
  -3   5  10      212.60      198.41      5.80 o 
  -2   5  10        0.04       -2.26      1.80 o 
  -1   5  10     1134.36     1136.95     20.91 o 
   0   5  10       81.06       82.59      7.16 o 
   1   5  10      552.34      586.89     10.18 o 
   2   5  10       42.52       36.05      3.71 o 
   3   5  10       84.23       90.44      3.97 o 
   4   5  10        7.57        6.77      1.86 o 
   5   5  10       36.96       39.30      3.50 o 
   6   5  10      239.81      232.81      8.58 o 
   7   5  10       38.53       40.20      5.09 o 
   8   5  10       73.68       80.19      7.53 o 
  -7   6  10       12.03        9.79      3.47 o 
  -6   6  10       24.24       22.50      3.23 o 
  -5   6  10       69.02       70.93      4.25 o 
  -4   6  10       26.60       29.27      4.16 o 
  -3   6  10      464.81      443.99      9.26 o 
  -2   6  10        0.01       -0.17      2.01 o 
  -1   6  10       10.03       12.42      2.59 o 
   0   6  10        0.62       -0.01      1.85 o 
   1   6  10       34.51       35.14      4.52 o 
   2   6  10      331.14      317.06      7.47 o 
   3   6  10       19.14       23.96      2.84 o 
   4   6  10      272.41      249.00      6.66 o 
   5   6  10      164.79      143.43      6.76 o 
   6   6  10        9.89        8.99      5.28 o 
   7   6  10        1.33        2.68      3.42 o 
  -7   7  10        4.68        7.47      3.62 o 
  -6   7  10       37.23       42.89      4.01 o 
  -5   7  10       63.55       46.30      6.67 o 
  -4   7  10        0.59       -0.82      2.17 o 
  -3   7  10        6.39        4.83      2.37 o 
  -2   7  10       73.04       66.67      4.75 o 
  -1   7  10       31.45       32.13      6.38 o 
   0   7  10       51.24       45.95      4.88 o 
   1   7  10        0.75       -0.38      2.01 o 
   2   7  10       74.08       75.75      4.21 o 
   3   7  10        5.17        6.87      2.36 o 
   4   7  10        1.36       -2.67      2.61 o 
   5   7  10        8.43        8.14      6.45 o 
   6   7  10       11.55       16.61      6.06 o 
  -6   8  10       48.69       51.18      4.53 o 
  -5   8  10       14.41       12.23      3.03 o 
  -4   8  10        6.01        6.14      2.64 o 
  -3   8  10       42.47       40.57      3.92 o 
  -2   8  10        7.58        6.57      2.58 o 
  -1   8  10       15.78       14.11      2.89 o 
   0   8  10        7.32        5.07      2.62 o 
   1   8  10        1.38        0.38      2.25 o 
   2   8  10       21.18       15.13      2.90 o 
   3   8  10       14.58       11.44      2.81 o 
   4   8  10       22.67       14.47      9.48 o 
   5   8  10       16.85       19.74      5.86 o 
  -4   9  10        2.71        4.15      2.72 o 
  -3   9  10        2.45        5.92      2.75 o 
  -2   9  10       27.04       30.15      3.79 o 
  -1   9  10       16.14       15.74      3.23 o 
   0   9  10        9.03        7.69      3.01 o 
   1   9  10       10.98       16.85      3.60 o 
   2   9  10        0.28        0.53      2.37 o 
   3   9  10        3.35       11.72      3.47 o 
 -10   1  11       11.23       14.46      6.06 o 
  -9   1  11        2.82        9.38      5.08 o 
  -7   1  11      155.39      167.54      5.18 o 
  -6   1  11       47.07       50.32      3.45 o 
  -5   1  11      137.69      154.93      4.12 o 
  -4   1  11      190.89      173.97      4.26 o 
  -3   1  11       77.96       69.26      2.74 o 
  -2   1  11      107.42      119.82      3.43 o 
  -1   1  11        4.65        7.69      1.43 o 
   0   1  11       20.13       19.29      1.78 o 
   1   1  11      364.96      376.11      6.14 o 
   2   1  11       30.85       27.51      2.65 o 
   3   1  11      185.49      194.55      4.41 o 
   4   1  11       15.45       17.57      2.48 o 
   5   1  11       14.09       17.61      3.32 o 
   6   1  11        5.52        7.57      3.00 o 
   7   1  11       71.27       59.41     11.24 o 
   8   1  11        5.71       10.09      4.10 o 
   9   1  11        3.77        3.22      3.73 o 
 -10   2  11        3.35        4.30      5.47 o 
  -9   2  11       43.08       55.51      8.79 o 
  -7   2  11        4.64        3.00      3.02 o 
  -6   2  11       44.98       44.11      3.34 o 
  -5   2  11      400.94      419.26      8.19 o 
  -4   2  11       17.48       21.88      2.47 o 
  -3   2  11       48.27       55.64      4.81 o 
  -2   2  11      241.11      239.58      5.68 o 
  -1   2  11      511.91      514.34      8.77 o 
   0   2  11       24.69       29.57      3.84 o 
   1   2  11       38.06       41.55      6.01 o 
   2   2  11        6.76        7.81      1.87 o 
   3   2  11      143.10      137.78      4.52 o 
   4   2  11        2.41        1.12      1.50 o 
   5   2  11      168.84      152.25     10.27 o 
   6   2  11       25.97       26.24      4.14 o 
   7   2  11       69.69       73.99      5.45 o 
   8   2  11        0.30       -5.10      4.20 o 
   9   2  11        5.80        5.01      3.80 o 
  -8   3  11        7.33       -1.95      4.30 o 
  -7   3  11      120.03      114.04      5.92 o 
  -6   3  11      153.08      143.57      4.95 o 
  -5   3  11      223.92      222.57      6.01 o 
  -4   3  11      312.43      315.13      7.07 o 
  -3   3  11      158.27      150.70      4.81 o 
  -2   3  11       76.45       75.32      3.46 o 
  -1   3  11      136.35      153.60      4.67 o 
   0   3  11       15.53       17.04      2.10 o 
   1   3  11        0.17       -1.71      1.14 o 
   2   3  11       58.47       53.92      3.02 o 
   3   3  11        9.12        7.99      1.68 o 
   4   3  11      265.29      260.84      5.84 o 
   5   3  11        0.45       -0.75      1.80 o 
   6   3  11       54.64       45.97      9.38 o 
   7   3  11        2.74       -2.34      2.76 o 
   8   3  11        5.47        5.79      3.58 o 
   9   3  11        6.44        6.31      3.98 o 
  -8   4  11        0.00       -4.69      3.13 o 
  -7   4  11      149.64      130.11      8.21 o 
  -6   4  11      122.92      113.67      4.67 o 
  -5   4  11       60.77       52.36     10.18 o 
  -4   4  11        3.31       -0.91      1.83 o 
  -3   4  11      705.21      682.87     11.34 o 
  -2   4  11      149.21      158.48      5.04 o 
  -1   4  11      342.35      345.95      7.43 o 
   0   4  11      111.05      103.62      4.28 o 
   1   4  11       80.19       69.87      3.52 o 
   2   4  11       50.55       55.87      2.77 o 
   3   4  11       75.87       73.70      3.16 o 
   4   4  11      101.43       85.42      3.39 o 
   5   4  11       23.06       24.93      3.03 o 
   6   4  11       28.11       23.42      4.17 o 
   7   4  11       47.71       52.30      7.04 o 
   8   4  11       26.64       25.15      4.69 o 
  -8   5  11        8.91        8.60      5.47 o 
  -7   5  11        3.15       -0.02      2.81 o 
  -6   5  11       60.22       57.23      3.91 o 
  -5   5  11        1.65        1.80      2.12 o 
  -4   5  11       41.60       37.44      3.56 o 
  -3   5  11       88.49       86.04      4.26 o 
  -2   5  11      151.22      151.58      5.20 o 
  -1   5  11     2049.99     1987.07     24.09 o 
   0   5  11      684.61      676.73     11.38 o 
   1   5  11       78.15       76.73      3.87 o 
   2   5  11      559.62      556.81     10.07 o 
   3   5  11        0.80       -0.09      1.74 o 
   4   5  11       12.32       11.35      2.72 o 
   5   5  11       64.52       66.67      3.95 o 
   6   5  11      111.85      120.38      6.57 o 
   7   5  11       32.93       29.13      4.65 o 
   8   5  11      154.58      162.55      8.20 o 
  -8   6  11       73.90       89.72     11.14 o 
  -7   6  11      174.49      182.71      8.70 o 
  -6   6  11        2.19        1.24      2.37 o 
  -5   6  11       12.02        6.93      2.69 o 
  -4   6  11      274.74      257.16      7.22 o 
  -3   6  11      222.59      219.70      6.53 o 
  -2   6  11       22.34       15.64      2.77 o 
  -1   6  11       21.35       19.98      2.89 o 
   0   6  11        0.56       -1.44      2.61 o 
   1   6  11       47.34       43.73      3.64 o 
   2   6  11      568.71      563.87     10.60 o 
   3   6  11      144.55      142.47      5.24 o 
   4   6  11       19.82        8.95      3.38 o 
   5   6  11       24.11       27.50      4.89 o 
   6   6  11        0.98        3.91      5.08 o 
   7   6  11        4.10        8.79      6.06 o 
  -7   7  11        1.68       -1.47      3.03 o 
  -6   7  11        3.63        6.37      2.60 o 
  -5   7  11        2.33        2.40      2.32 o 
  -4   7  11       74.42       84.98      6.83 o 
  -3   7  11      213.80      229.18      6.99 o 
  -2   7  11      112.77      100.99      4.85 o 
  -1   7  11       34.56       32.90      3.44 o 
   0   7  11        7.44        8.34      2.49 o 
   1   7  11        0.75        1.09      2.12 o 
   2   7  11       33.93       32.35      3.44 o 
   3   7  11       12.63        6.01      2.49 o 
   4   7  11        3.18        2.16      4.01 o 
   5   7  11        0.46       -0.04      3.03 o 
   6   7  11        3.75        0.39      4.69 o 
  -5   8  11        2.40        1.10      2.44 o 
  -4   8  11       18.97       31.64      4.97 o 
  -3   8  11      185.79      192.45      8.45 o 
  -2   8  11        0.00        1.13      2.42 o 
  -1   8  11       27.97       31.37      3.71 o 
   0   8  11       13.41       24.12      3.36 o 
   1   8  11        1.16        0.24      2.27 o 
   2   8  11        0.08        2.69      2.32 o 
   3   8  11        0.87       -0.35      2.23 o 
   4   8  11        0.01        5.00      4.69 o 
  -3   9  11       15.80       16.83      3.44 o 
  -2   9  11        0.21        0.09      2.54 o 
  -1   9  11       10.03       10.19      3.09 o 
   0   9  11        0.26        0.72      2.48 o 
   1   9  11       22.27       20.82      3.49 o 
   2   9  11        0.73       -1.79      2.44 o 
  -7   0  12        4.31        0.33      2.34 o 
  -6   0  12       11.44       11.13      2.89 o 
  -5   0  12       33.57       34.82      5.47 o 
  -4   0  12      837.83      814.95     15.08 o 
  -3   0  12       14.81       16.16      2.72 o 
  -2   0  12        0.31       -0.10      1.72 o 
  -1   0  12        0.83       -0.18      1.58 o 
   0   0  12       95.23      100.24      4.68 o 
   1   0  12      129.66      110.99      4.82 o 
   2   0  12      219.71      229.90      6.94 o 
   3   0  12       90.87       95.31      8.02 o 
   4   0  12      108.51      112.71      5.17 o 
   5   0  12      319.82      308.84     13.50 o 
   6   0  12      245.24      250.80     12.72 o 
   7   0  12       13.58       17.20      5.67 o 
   8   0  12       44.73       43.00      7.82 o 
   9   0  12        8.07        5.86      5.67 o 
  -9   1  12        3.48        9.38      5.08 o 
  -7   1  12      417.87      422.93     11.43 o 
  -6   1  12      191.28      189.96     10.07 o 
  -5   1  12      326.34      309.01      6.08 o 
  -4   1  12      702.53      682.22      9.55 o 
  -3   1  12        0.74        0.14      1.28 o 
  -2   1  12      923.79      926.66     11.39 o 
  -1   1  12      104.35      102.61      4.49 o 
   0   1  12      363.30      363.42      6.25 o 
   1   1  12      260.32      261.35      8.22 o 
   2   1  12      231.73      247.97      5.12 o 
   3   1  12        9.14        5.71      1.66 o 
   4   1  12      381.66      367.08      6.46 o 
   5   1  12       18.62       13.99      5.47 o 
   6   1  12        2.86        1.47      4.01 o 
   7   1  12        5.41       -0.37      3.03 o 
   8   1  12       96.52       81.68      6.48 o 
   9   1  12       62.52       58.85      6.49 o 
  -8   2  12       55.35       61.18      8.80 o 
  -7   2  12      207.79      198.19      5.96 o 
  -6   2  12        8.43        8.83      2.31 o 
  -5   2  12      552.43      563.24     10.08 o 
  -4   2  12      143.40      154.11      7.33 o 
  -3   2  12      110.40      106.20      5.29 o 
  -2   2  12      242.48      241.19      5.95 o 
  -1   2  12      104.32      109.74      4.03 o 
   0   2  12       80.10       78.75      3.56 o 
   1   2  12        3.52        2.43      1.69 o 
   2   2  12      661.28      654.18     10.79 o 
   3   2  12       89.79       97.40      4.08 o 
   4   2  12      141.97      158.38      6.07 o 
   5   2  12      121.04      131.01      6.48 o 
   6   2  12        7.83        3.87      3.17 o 
   7   2  12        0.38       -0.38      5.57 o 
   8   2  12        5.08        1.06      3.42 o 
  -8   3  12        3.24        3.91      4.49 o 
  -7   3  12       21.90       25.57      3.16 o 
  -6   3  12      253.66      242.91      6.60 o 
  -5   3  12      205.07      188.14      5.78 o 
  -4   3  12       75.86       84.68      3.96 o 
  -3   3  12      380.32      372.32      7.95 o 
  -2   3  12       66.05       54.76      3.50 o 
  -1   3  12       18.79       17.76      2.42 o 
   0   3  12        1.51        0.66      1.68 o 
   1   3  12       51.97       55.42      2.71 o 
   2   3  12       57.67       55.47      2.82 o 
   3   3  12      320.89      321.75      6.14 o 
   4   3  12       25.39       29.05      2.57 o 
   5   3  12        0.79       -2.03      2.93 o 
   6   3  12      205.91      198.15      8.05 o 
   7   3  12        4.18        2.09      3.19 o 
   8   3  12        5.44        2.44      3.59 o 
  -8   4  12        0.68       -2.54      4.10 o 
  -7   4  12       78.65       73.97      5.57 o 
  -6   4  12        3.03        2.82      2.17 o 
  -5   4  12       28.94       24.17      3.09 o 
  -4   4  12       63.50       50.49      3.76 o 
  -3   4  12      116.36      115.37      4.67 o 
  -2   4  12      334.26      346.19      7.75 o 
  -1   4  12       39.92       46.75      3.51 o 
   0   4  12       20.47       26.23      2.89 o 
   1   4  12      750.20      781.96     12.38 o 
   2   4  12       85.68       69.71      3.75 o 
   3   4  12       44.79       44.10      3.82 o 
   4   4  12       13.89       17.39      2.31 o 
   5   4  12        1.78       -1.57      2.05 o 
   6   4  12      128.64      134.32      6.96 o 
   7   4  12       23.05       20.38      4.54 o 
   8   4  12       16.41       11.63      6.94 o 
  -8   5  12        0.12        1.56      4.69 o 
  -7   5  12       71.15       69.47     13.39 o 
  -6   5  12       12.63       10.24      2.70 o 
  -5   5  12       16.68       15.95      2.93 o 
  -4   5  12        2.59        3.11      2.24 o 
  -3   5  12      141.06      135.39      6.16 o 
  -2   5  12      399.32      388.51      8.64 o 
  -1   5  12      209.79      239.50      6.60 o 
   0   5  12        0.05       -1.77      1.83 o 
   1   5  12       30.30       30.08      3.13 o 
   2   5  12       13.95       12.86      5.06 o 
   3   5  12       14.99       12.36      2.57 o 
   4   5  12       55.26       56.08      5.20 o 
   5   5  12       35.79       42.96      4.88 o 
   6   5  12       60.90       64.53      9.19 o 
   7   5  12        2.72        3.47      4.30 o 
  -7   6  12       52.08       40.68      5.12 o 
  -6   6  12       17.09       22.20      3.29 o 
  -5   6  12       19.18       20.99      3.18 o 
  -4   6  12       18.03       20.79      3.09 o 
  -3   6  12       65.66       72.21      8.50 o 
  -2   6  12       14.76       15.13      3.01 o 
  -1   6  12       10.20        7.53      2.43 o 
   0   6  12       76.91       68.92      7.21 o 
   1   6  12       21.24       27.66      3.21 o 
   2   6  12        2.50        2.96      2.13 o 
   3   6  12       20.17       17.16      2.86 o 
   4   6  12       10.52       10.74      3.57 o 
   5   6  12        1.84       -0.06      2.91 o 
   6   6  12       14.63       26.77      7.62 o 
  -6   7  12       24.45       24.03      3.57 o 
  -5   7  12       12.53       13.91      3.08 o 
  -4   7  12       26.44       32.83      3.71 o 
  -3   7  12       39.72       38.91      3.85 o 
  -2   7  12        6.64        6.38      2.55 o 
  -1   7  12      133.01      136.09      5.59 o 
   0   7  12       17.25       17.67      3.02 o 
   1   7  12        0.60       -1.52      2.03 o 
   2   7  12       37.10       29.97      3.45 o 
   3   7  12       51.59       46.99      4.35 o 
   4   7  12       34.61       28.39      4.59 o 
   5   7  12       10.98       13.43      3.98 o 
  -4   8  12       23.28       20.41      3.53 o 
  -3   8  12       12.96       10.53      2.96 o 
  -2   8  12       16.46       22.02      3.45 o 
  -1   8  12        3.34        4.01      2.66 o 
   0   8  12       25.81       28.56      3.69 o 
   1   8  12       84.33       74.61      9.80 o 
   2   8  12        0.15       -0.30      2.42 o 
   3   8  12       16.88       13.26      3.00 o 
   4   8  12       51.71       89.16     10.36 o 
  -1   9  12       92.37      115.79      5.72 o 
   0   9  12       19.06       28.86      3.93 o 
  -9   1  13       16.11       14.46      5.86 o 
  -8   1  13        4.42        1.37      4.10 o 
  -7   1  13       76.81       78.08      5.12 o 
  -6   1  13        4.52        7.13      2.81 o 
  -5   1  13      415.88      419.98      8.57 o 
  -4   1  13       23.03       27.98      2.49 o 
  -3   1  13        4.21        3.96      1.64 o 
  -2   1  13      111.16       95.84      3.38 o 
  -1   1  13      121.15      121.25      3.75 o 
   0   1  13      105.40      114.62      3.63 o 
   1   1  13        2.14        2.83      1.45 o 
   2   1  13      105.86      105.17      3.59 o 
   3   1  13       12.29       13.75      2.05 o 
   4   1  13       42.63       52.53      4.24 o 
   5   1  13       66.22       70.56      5.54 o 
   6   1  13        6.82        5.46      3.25 o 
   7   1  13       21.36       13.67      4.00 o 
   8   1  13       53.58       44.43      5.65 o 
  -8   2  13        7.46        9.58      5.47 o 
  -7   2  13       48.96       59.27      4.03 o 
  -6   2  13        6.52       10.44      2.47 o 
  -5   2  13      529.26      523.02      9.93 o 
  -4   2  13      405.78      399.72     10.62 o 
  -3   2  13      311.06      318.90      9.20 o 
  -2   2  13      348.12      349.12      9.56 o 
  -1   2  13       24.42       20.80      2.42 o 
   0   2  13        0.81        3.12      1.80 o 
   1   2  13      127.75      128.44      4.63 o 
   2   2  13      418.14      429.56      8.69 o 
   3   2  13       23.82       28.31      3.15 o 
   4   2  13       28.10       27.18      2.59 o 
   5   2  13        1.63       -1.24      2.69 o 
   6   2  13       21.57       27.50      4.49 o 
   7   2  13        7.75        3.84      3.66 o 
   8   2  13        3.59       -3.40      3.31 o 
  -8   3  13       64.92       58.25      8.80 o 
  -7   3  13       57.05       55.12      4.20 o 
  -6   3  13        0.56       -0.17      1.99 o 
  -5   3  13       29.52       21.47      2.92 o 
  -4   3  13      103.65       87.46      4.24 o 
  -3   3  13      265.59      258.47      6.71 o 
  -2   3  13       23.11       18.05      3.24 o 
  -1   3  13        1.67        1.39      1.94 o 
   0   3  13      268.41      255.33      6.54 o 
   1   3  13      175.35      177.21      4.63 o 
   2   3  13       41.92       52.43      3.23 o 
   3   3  13       19.48       28.54      2.91 o 
   4   3  13      368.76      357.87      6.78 o 
   5   3  13       73.85       79.14      5.62 o 
   6   3  13        3.74       -0.36      4.40 o 
   7   3  13        3.28        0.00      3.24 o 
   8   3  13       45.22       43.54     18.37 o 
  -8   4  13        0.08        7.82      5.28 o 
  -7   4  13       49.90       46.08      7.23 o 
  -6   4  13        1.34        0.63      2.12 o 
  -5   4  13        0.19       -2.27      1.97 o 
  -4   4  13      109.72      107.13      5.02 o 
  -3   4  13      509.39      512.23     10.07 o 
  -2   4  13        0.47       -0.26      1.89 o 
  -1   4  13       77.16       76.42      4.79 o 
   0   4  13      555.59      514.77      9.84 o 
   1   4  13      913.70      952.76     14.38 o 
   2   4  13       58.54       61.48      3.98 o 
   3   4  13      221.11      230.23      6.40 o 
   4   4  13        0.01       -1.28      2.14 o 
   5   4  13        8.47        9.66      4.20 o 
   6   4  13       36.51       37.04      8.31 o 
   7   4  13       15.45       13.72      6.35 o 
  -7   5  13        6.07        3.08      3.24 o 
  -6   5  13       22.96       18.26      3.04 o 
  -5   5  13       14.15       13.36      2.82 o 
  -4   5  13      115.73      112.13      4.95 o 
  -3   5  13       49.73       52.84      4.03 o 
  -2   5  13      355.96      343.04      8.30 o 
  -1   5  13        0.59        0.96      1.96 o 
   0   5  13       15.58       16.15      3.16 o 
   1   5  13        4.64        2.71      2.22 o 
   2   5  13       46.00       48.11      4.52 o 
   3   5  13       18.99       18.11      2.93 o 
   4   5  13       54.04       44.41      4.92 o 
   5   5  13        2.69       -0.39      4.69 o 
   6   5  13       41.15       41.82      8.21 o 
  -6   6  13        0.47       -0.40      2.36 o 
  -5   6  13       14.89       17.05      3.11 o 
  -4   6  13       11.08        8.40      2.68 o 
  -3   6  13       39.24       39.99      3.81 o 
  -2   6  13        0.01       -0.51      2.15 o 
  -1   6  13       32.45       31.02      3.41 o 
   0   6  13      113.08      120.85      6.54 o 
   1   6  13       25.30       20.98      3.07 o 
   2   6  13       89.92       97.08      4.66 o 
   3   6  13        3.20        5.85      2.48 o 
   4   6  13       30.89       30.95      4.55 o 
   5   6  13       18.42       25.27      4.45 o 
   6   6  13        7.38       16.81      6.64 o 
  -5   7  13       37.58       41.54      4.25 o 
  -4   7  13        0.27        1.50      2.48 o 
  -3   7  13        1.13        4.07      2.56 o 
  -2   7  13       26.18       23.28      3.38 o 
  -1   7  13        3.25        7.69      2.87 o 
   0   7  13        5.61        4.06      2.44 o 
   1   7  13        3.84        2.65      2.33 o 
   2   7  13       26.24       21.53      3.24 o 
   3   7  13       17.87       19.36      4.20 o 
   4   7  13        1.80       -0.32      3.14 o 
  -3   8  13        0.04        1.98      2.78 o 
  -2   8  13       21.87       24.33      3.73 o 
  -1   8  13       89.74       93.85      5.23 o 
   0   8  13       26.57       31.82      3.86 o 
   1   8  13        9.69        7.94      2.90 o 
   2   8  13        0.13        2.55      2.59 o 
  -7   0  14      157.20      154.28      9.39 o 
  -6   0  14      246.38      268.80      8.74 o 
  -5   0  14        0.86       -2.53      3.81 o 
  -4   0  14       20.19       21.50      5.08 o 
  -3   0  14       14.38        9.57      2.69 o 
  -2   0  14       51.81       49.49      4.69 o 
  -1   0  14      305.09      282.78     13.60 o 
   0   0  14        0.02       -2.58      1.72 o 
   1   0  14      250.04      249.38      7.77 o 
   2   0  14       76.23       67.02      5.18 o 
   3   0  14        0.35       -2.96      1.97 o 
   4   0  14       72.64       68.13      7.43 o 
   5   0  14        1.14       -2.15      3.91 o 
   6   0  14        0.52        2.93      4.69 o 
   7   0  14       21.75       26.58      6.64 o 
   8   0  14       12.14       20.32      6.84 o 
  -8   1  14        0.65        0.78      4.30 o 
  -7   1  14      172.17      172.03     15.35 o 
  -6   1  14        0.99        0.26      2.55 o 
  -5   1  14       19.98       19.93      2.74 o 
  -4   1  14        0.07       -1.77      1.45 o 
  -3   1  14       20.87       26.01      2.82 o 
  -2   1  14       48.15       44.59      2.91 o 
  -1   1  14       13.41       14.33      2.01 o 
   0   1  14        0.09       -0.74      1.39 o 
   1   1  14        0.25       -1.03      1.43 o 
   2   1  14       47.55       47.05      4.53 o 
   3   1  14      270.28      272.66      5.92 o 
   4   1  14        0.12       -1.60      1.62 o 
   5   1  14        1.89        0.26      3.03 o 
   6   1  14        0.07       -1.35      3.11 o 
   7   1  14       14.69       18.20      4.49 o 
  -8   2  14       18.94       31.27      7.23 o 
  -7   2  14        0.82       -0.26      2.15 o 
  -6   2  14      420.70      427.18     14.68 o 
  -5   2  14       25.94       21.97      2.92 o 
  -4   2  14        2.97        4.18      2.63 o 
  -3   2  14      594.45      616.19     14.60 o 
  -2   2  14        4.24        6.92      2.72 o 
  -1   2  14       96.82       95.07      4.24 o 
   0   2  14      547.33      535.02     10.00 o 
   1   2  14        0.49       -0.11      1.84 o 
   2   2  14       16.26       23.62      3.49 o 
   3   2  14        2.41        0.12      2.06 o 
   4   2  14       36.37       34.39      2.88 o 
   5   2  14        0.00       -3.92      2.61 o 
   6   2  14        6.72        6.74      3.59 o 
   7   2  14       46.45       49.88     16.81 o 
  -8   3  14       24.70       25.21      6.84 o 
  -7   3  14        9.67        2.93      2.47 o 
  -6   3  14        1.23       -0.09      2.09 o 
  -5   3  14       81.42       63.69      4.80 o 
  -4   3  14       44.31       55.45      4.05 o 
  -3   3  14      333.28      320.63      7.81 o 
  -2   3  14      195.94      180.09      7.46 o 
  -1   3  14      234.47      238.30      6.55 o 
   0   3  14        5.19        1.61      2.06 o 
   1   3  14      345.25      350.71      7.97 o 
   2   3  14      276.27      272.76      6.03 o 
   3   3  14       40.11       42.80      3.07 o 
   4   3  14        3.28        2.38      2.28 o 
   5   3  14      106.22      101.07      6.34 o 
   6   3  14       22.01       22.01      4.36 o 
   7   3  14       18.02       18.54      4.75 o 
  -7   4  14       21.48       16.80      3.08 o 
  -6   4  14       48.96       46.92      4.12 o 
  -5   4  14       11.07        9.44      3.84 o 
  -4   4  14      103.59       96.34      4.78 o 
  -3   4  14        6.00        5.04      2.29 o 
  -2   4  14       68.39       63.02      4.40 o 
  -1   4  14      166.58      169.17      5.67 o 
   0   4  14      670.31      676.91     11.95 o 
   1   4  14      107.86       97.78      4.45 o 
   2   4  14        2.24       -2.07      1.97 o 
   3   4  14        0.65       -1.07      2.60 o 
   4   4  14       55.67       51.08      5.21 o 
   5   4  14       46.41       37.82      5.06 o 
   6   4  14       16.76       12.10      4.12 o 
  -7   5  14        0.70       -0.95      3.09 o 
  -6   5  14       55.47       58.86      6.63 o 
  -5   5  14       21.25       23.32      3.29 o 
  -4   5  14        1.09        0.06      2.09 o 
  -3   5  14        0.14       -1.86      1.87 o 
  -2   5  14        0.00       -1.11      1.95 o 
  -1   5  14       15.16       16.32      2.92 o 
   0   5  14      118.81      124.04      5.15 o 
   1   5  14       11.58        7.85      2.52 o 
   2   5  14       34.96       40.29      3.71 o 
   3   5  14        5.13        1.08      2.15 o 
   4   5  14        1.86        2.36      3.04 o 
   5   5  14       17.84       15.24      6.25 o 
   6   5  14        9.95       10.75      6.06 o 
  -6   6  14        8.51        8.05      2.85 o 
  -5   6  14        3.51        3.62      2.63 o 
  -4   6  14        8.22       12.65      3.03 o 
  -3   6  14       11.50       14.79      4.62 o 
  -2   6  14        2.08        2.68      2.40 o 
  -1   6  14       74.33       71.96      4.59 o 
   0   6  14      188.24      201.21      6.71 o 
   1   6  14       55.95       55.80     12.88 o 
   2   6  14        0.36       -0.48      2.19 o 
   3   6  14       94.06       99.96      4.97 o 
   4   6  14        0.62        1.66      5.86 o 
   5   6  14        0.62        3.13      5.08 o 
  -4   7  14        3.01        2.19      2.75 o 
  -3   7  14        4.94        7.98      2.80 o 
  -2   7  14       11.52        8.31      2.78 o 
  -1   7  14        3.22        2.29      2.51 o 
   0   7  14        1.45        0.12      2.35 o 
   1   7  14       21.27       27.12      4.60 o 
   2   7  14       43.53       55.61      8.96 o 
   3   7  14        0.18        3.17      2.61 o 
  -1   8  14        0.61       -1.51      2.89 o 
   0   8  14        1.57        0.94      2.44 o 
  -8   1  15       36.97       47.30      8.01 o 
  -7   1  15       18.70       23.91      3.99 o 
  -6   1  15       17.64       26.99      4.08 o 
  -5   1  15        4.85        2.22      2.14 o 
  -4   1  15        1.50       -2.68      2.29 o 
  -3   1  15       99.89       95.39      3.75 o 
  -2   1  15        6.18        6.93      1.86 o 
  -1   1  15       22.17       22.37      2.48 o 
   0   1  15        0.40       -1.49      1.51 o 
   1   1  15       66.49       65.30      3.30 o 
   2   1  15       78.30       76.46      3.46 o 
   3   1  15       41.37       46.63      3.19 o 
   4   1  15       18.70       23.04      3.02 o 
   5   1  15        2.78       -1.25      2.97 o 
   6   1  15        5.61        4.58      3.56 o 
   7   1  15       23.54       30.96      5.20 o 
  -8   2  15       51.88       45.74      8.40 o 
  -7   2  15        1.49       -0.37      2.17 o 
  -6   2  15      188.82      184.62      6.21 o 
  -5   2  15       76.55       78.51      4.28 o 
  -4   2  15       53.86       48.03      4.75 o 
  -3   2  15       39.72       33.56      5.57 o 
  -2   2  15      115.71      112.10      7.82 o 
  -1   2  15        0.18        1.02      2.34 o 
   0   2  15       11.20       13.10      2.58 o 
   1   2  15        0.76       -0.62      1.95 o 
   2   2  15      244.28      246.31      6.90 o 
   3   2  15      188.01      201.55      6.48 o 
   4   2  15       26.18       34.21      3.67 o 
   5   2  15      173.80      179.39      9.29 o 
   6   2  15        7.21        6.31      3.70 o 
   7   2  15       36.07       29.84      5.34 o 
  -7   3  15      122.39      132.22      5.63 o 
  -6   3  15       46.59       41.10      5.04 o 
  -5   3  15        0.01        3.40      2.33 o 
  -4   3  15      330.98      322.59      8.16 o 
  -3   3  15        0.19        2.14      2.17 o 
  -2   3  15        3.12        0.74      2.03 o 
  -1   3  15      153.06      153.43      5.47 o 
   0   3  15      520.15      515.23     10.19 o 
   1   3  15        7.53       13.03      2.65 o 
   2   3  15      263.14      285.19      7.36 o 
   3   3  15      658.94      649.31     10.13 o 
   4   3  15       42.92       60.23      6.82 o 
   5   3  15        2.04       -1.81      3.10 o 
   6   3  15        2.62        2.64      3.81 o 
  -7   4  15       15.42       12.28      2.98 o 
  -6   4  15       51.65       51.36      4.32 o 
  -5   4  15        0.06       -1.51      2.17 o 
  -4   4  15       35.66       30.78      3.80 o 
  -3   4  15        0.12       -2.93      1.95 o 
  -2   4  15      254.29      230.08      7.89 o 
  -1   4  15        3.18        0.91      2.12 o 
   0   4  15        6.36        4.13      2.17 o 
   1   4  15       55.14       50.63      7.65 o 
   2   4  15       15.95       20.60      3.07 o 
   3   4  15        1.89        3.87      2.66 o 
   4   4  15       30.19       15.98      3.85 o 
   5   4  15        0.02        5.47      5.08 o 
   6   4  15        9.42        7.78      4.13 o 
  -6   5  15        1.68       -1.02      2.44 o 
  -5   5  15        2.54        1.10      2.38 o 
  -4   5  15        0.23       -2.32      2.17 o 
  -3   5  15        4.05        7.69      2.74 o 
  -2   5  15      270.03      277.31      7.77 o 
  -1   5  15       13.66       14.01      2.90 o 
   0   5  15        4.19        6.41      2.54 o 
   1   5  15        1.44       -0.02      2.15 o 
   2   5  15        1.53        1.43      2.21 o 
   3   5  15       90.63      111.05      5.08 o 
   4   5  15        9.63        9.61      3.65 o 
   5   5  15       11.67       13.87      6.84 o 
  -5   6  15       26.77       33.37      3.98 o 
  -4   6  15        4.29        6.62      2.81 o 
  -3   6  15        1.17       -0.12      2.43 o 
  -2   6  15       37.89       36.53      3.87 o 
  -1   6  15       30.39       34.21      3.81 o 
   0   6  15       94.49      119.73      5.41 o 
   1   6  15        0.06       -1.90      2.06 o 
   2   6  15       26.32       37.09      3.86 o 
   3   6  15        0.61       -2.32      2.27 o 
   4   6  15       58.69       83.62     15.73 o 
  -3   7  15       36.81       39.84      4.42 o 
  -2   7  15       61.97       67.69     13.42 o 
  -1   7  15        0.69        0.23      2.47 o 
   0   7  15       48.42       42.95      7.08 o 
   1   7  15        5.05        9.49      3.01 o 
   2   7  15       25.60       30.77      3.96 o 
  -7   0  16        9.69        5.67      4.49 o 
  -6   0  16       41.08       29.90      5.86 o 
  -5   0  16       84.05       86.36      5.59 o 
  -4   0  16       16.75       16.51      6.74 o 
  -3   0  16       23.03       17.98      3.38 o 
  -2   0  16        5.30        0.39      2.34 o 
  -1   0  16        4.15        2.68      2.48 o 
   0   0  16        2.61        1.76      2.42 o 
   1   0  16        6.10        9.55      3.11 o 
   2   0  16        3.25        3.66      2.63 o 
   3   0  16        6.23        5.32      2.91 o 
   4   0  16       97.25      111.04      5.92 o 
   5   0  16      111.71      109.87      9.77 o 
   6   0  16        0.00       -4.10      4.30 o 
  -7   1  16       75.50       77.37     10.16 o 
  -6   1  16       86.64       85.91      5.62 o 
  -5   1  16       74.19       77.36      5.48 o 
  -4   1  16       44.61       36.11      3.55 o 
  -3   1  16        0.38       -2.65      1.77 o 
  -2   1  16        5.64        3.47      1.79 o 
  -1   1  16       57.77       55.45      3.61 o 
   0   1  16       37.53       39.67      3.06 o 
   1   1  16       46.56       48.88      3.92 o 
   2   1  16       81.11       86.60      4.26 o 
   3   1  16       19.17       19.67      2.63 o 
   4   1  16      140.90      148.51      5.80 o 
   5   1  16        0.66       -2.58      3.00 o 
   6   1  16        9.30        9.04      4.14 o 
  -7   2  16        7.58        6.66      2.77 o 
  -6   2  16       76.65       78.03      4.62 o 
  -5   2  16       31.01       29.00      3.47 o 
  -4   2  16        0.00       -2.69      2.34 o 
  -3   2  16       19.81       18.05      3.71 o 
  -2   2  16        5.41        4.00      2.81 o 
  -1   2  16      323.25      310.28     18.40 o 
   0   2  16        0.02       -0.20      2.53 o 
   1   2  16        5.23        4.40      2.32 o 
   2   2  16      215.50      235.15     10.48 o 
   3   2  16       25.07       26.11      3.46 o 
   4   2  16       31.67       40.59      3.97 o 
   5   2  16       68.63       67.72      9.97 o 
   6   2  16        8.84        8.83      4.21 o 
  -7   3  16        9.36       11.58      3.13 o 
  -6   3  16      253.22      267.53      7.82 o 
  -5   3  16        4.80       10.53      2.77 o 
  -4   3  16      164.36      178.23      6.28 o 
  -3   3  16      355.33      352.02      8.68 o 
  -2   3  16      172.45      173.78      9.43 o 
  -1   3  16        2.96        2.69      2.28 o 
   0   3  16       10.37       16.16      2.85 o 
   1   3  16      172.33      160.42      5.81 o 
   2   3  16      130.03      130.33      5.23 o 
   3   3  16       66.01       86.63      4.49 o 
   4   3  16       20.76       20.90      3.44 o 
   5   3  16        0.04       -2.10      3.17 o 
  -6   4  16        2.26        0.45      3.30 o 
  -5   4  16       12.75       24.43      3.69 o 
  -4   4  16       15.88       13.09      2.94 o 
  -3   4  16        6.94        9.31      2.82 o 
  -2   4  16      149.52      149.56      9.35 o 
  -1   4  16      109.38      104.09      4.92 o 
   0   4  16       42.90       48.55      4.01 o 
   1   4  16        1.99        5.56      2.55 o 
   2   4  16       25.12       39.51      3.89 o 
   3   4  16        9.52        8.15      3.56 o 
   4   4  16        0.12        1.73      6.74 o 
   5   4  16        0.80        6.64      6.06 o 
  -5   5  16       28.65       26.39      3.69 o 
  -4   5  16        0.23       -3.28      2.19 o 
  -3   5  16       33.08       35.92      3.87 o 
  -2   5  16       14.49       13.26      2.99 o 
  -1   5  16       95.84       89.15     10.51 o 
   0   5  16      116.27      125.46      7.87 o 
   1   5  16       37.62       50.22      4.25 o 
   2   5  16        2.36        1.75      3.50 o 
   3   5  16       24.04       25.84      3.49 o 
   4   5  16       15.97       17.86      4.46 o 
  -4   6  16       21.78       22.56      5.09 o 
  -3   6  16        0.46       -1.16      2.35 o 
  -2   6  16        0.05        1.33      2.47 o 
  -1   6  16       22.11       21.41      3.50 o 
   0   6  16       16.55       19.05      3.37 o 
   1   6  16       17.43       17.82      3.40 o 
   2   6  16        0.00        1.58      2.48 o 
  -6   1  17       11.78       10.16      3.64 o 
  -5   1  17       20.48       27.64      4.20 o 
  -4   1  17       39.02       43.58      3.89 o 
  -3   1  17        4.90        4.79      2.41 o 
  -2   1  17        1.68        2.52      2.22 o 
  -1   1  17       29.55       30.44      2.92 o 
   0   1  17        0.07       -1.49      1.68 o 
   1   1  17      131.62      143.84      4.76 o 
   2   1  17        5.96       10.18      2.32 o 
   3   1  17        0.28        0.10      1.93 o 
   4   1  17       14.44       14.44      4.07 o 
   5   1  17       14.36       15.95      5.47 o 
  -6   2  17      116.62      147.75      7.52 o 
  -5   2  17        8.52        5.72      3.37 o 
  -4   2  17       11.83        5.43      3.25 o 
  -3   2  17       54.59       60.95      5.48 o 
  -2   2  17       22.02       25.64      3.99 o 
  -1   2  17        3.65        6.40      3.00 o 
   0   2  17       37.88       47.05      7.82 o 
   1   2  17       97.32      101.49      7.23 o 
   2   2  17      119.83      117.36      5.34 o 
   3   2  17        2.64       -0.47      2.39 o 
   4   2  17      171.49      177.49      6.62 o 
   5   2  17      114.75      131.71      7.66 o 
  -6   3  17       10.67       19.37      3.49 o 
  -5   3  17       32.47       32.76      3.79 o 
  -4   3  17        2.23        4.46      2.58 o 
  -3   3  17        9.23       10.25      2.82 o 
  -2   3  17        6.50        4.66      2.54 o 
  -1   3  17       93.91       86.86      4.71 o 
   0   3  17       35.17       42.82      3.89 o 
   1   3  17       17.20       27.05      3.70 o 
   2   3  17       15.39       12.57      3.99 o 
   3   3  17        9.85       11.27      4.18 o 
   4   3  17        2.08       -0.80      6.74 o 
  -5   4  17       89.52       96.64      6.58 o 
  -4   4  17        7.26       12.62      3.16 o 
  -3   4  17        5.35        4.73      2.85 o 
  -2   4  17       72.71       74.78      4.95 o 
  -1   4  17      254.06      266.16      7.88 o 
   0   4  17        6.79        6.81      2.63 o 
   1   4  17       66.16       76.61      5.76 o 
   2   4  17        0.09       -0.04      2.31 o 
   3   4  17       33.78       34.39      3.92 o 
   4   4  17       10.89       17.16      4.50 o 
  -4   5  17       15.29       18.36      3.44 o 
  -3   5  17       17.43       20.92      3.49 o 
  -2   5  17       85.18       87.64      6.30 o 
  -1   5  17        0.78        6.40      2.77 o 
   0   5  17        3.80        3.79      2.60 o 
   1   5  17       83.28       90.72      4.97 o 
   2   5  17        0.82       -0.61      2.52 o 
   3   5  17        6.39        8.57      3.14 o 
  -1   6  17       24.26       25.59      3.71 o 
   0   6  17        4.77        8.18      3.02 o 
  -5   0  18       33.98       34.59      6.64 o 
  -4   0  18        0.09       -3.52      3.32 o 
  -3   0  18        0.75       -3.52      3.52 o 
  -2   0  18        1.48        0.00      2.63 o 
  -1   0  18      181.67      194.50      7.99 o 
   0   0  18        3.25        3.21      2.81 o 
   1   0  18       32.13       39.90      4.73 o 
   2   0  18       17.52       23.18      4.06 o 
   3   0  18        0.01        0.52      4.10 o 
   4   0  18        4.11        0.98      4.49 o 
  -5   1  18       12.72       12.72      3.78 o 
  -4   1  18       37.73       24.29      3.37 o 
  -3   1  18       41.92       49.54      4.20 o 
  -2   1  18        0.17       -0.06      2.15 o 
  -1   1  18       30.06       23.87      3.27 o 
   0   1  18       51.86       57.99      5.63 o 
   1   1  18        9.66       15.35      2.58 o 
   2   1  18        5.49        6.30      2.51 o 
   3   1  18       80.35      101.77      4.37 o 
   4   1  18        6.11        0.75      3.23 o 
  -5   2  18      320.95      353.47     18.69 o 
  -4   2  18       37.84       30.87      3.72 o 
  -3   2  18       53.12       57.54      5.66 o 
  -2   2  18       29.76       29.55      4.48 o 
  -1   2  18        4.68        0.30      2.75 o 
   0   2  18        0.06       -2.44      2.63 o 
   1   2  18      213.16      191.40      8.33 o 
   2   2  18        1.15       -0.36      2.81 o 
   3   2  18       10.83       10.34      2.44 o 
   4   2  18       81.42       84.34      9.87 o 
  -4   3  18        2.16        2.11      2.63 o 
  -3   3  18        4.95        3.29      2.71 o 
  -2   3  18        1.84       -1.96      2.26 o 
  -1   3  18        0.05       -0.21      2.33 o 
   0   3  18       63.22       73.90      4.99 o 
   1   3  18        0.01       -0.69      2.28 o 
   2   3  18        6.22        3.32      2.69 o 
   3   3  18       18.84       20.79      3.47 o 
  -3   4  18        8.97        8.11      2.93 o 
  -2   4  18       56.31       51.45      4.49 o 
  -1   4  18       24.65       30.74      3.78 o 
   0   4  18       11.60       12.25      3.19 o 
   1   4  18       16.70       12.49      3.02 o 
   2   4  18        0.81        2.75      2.69 o 
  -1   5  18        1.54        2.89      2.67 o 
   0   5  18       24.86       28.24      3.84 o 
  -4   1  19        0.66        5.28      3.32 o 
  -3   1  19       52.26       40.44      5.75 o 
  -2   1  19       77.88       63.91      4.75 o 
  -1   1  19       16.69       14.39      3.98 o 
   0   1  19       40.46       39.46      4.47 o 
   1   1  19        7.58        9.99      2.62 o 
   2   1  19        1.36        4.61      2.30 o 
   3   1  19       38.10       35.72      4.11 o 
  -4   2  19       10.17       16.93      3.38 o 
  -3   2  19        1.55        1.09      3.11 o 
  -2   2  19       20.85       15.23      3.89 o 
  -1   2  19        0.27       -3.52      2.39 o 
   0   2  19        0.02        1.65      3.09 o 
   1   2  19        1.99        5.39      4.79 o 
   2   2  19        9.26        4.82      3.52 o 
  -3   3  19        7.94        6.81      2.93 o 
  -2   3  19        0.02       -0.15      2.47 o 
  -1   3  19        7.32        8.87      2.90 o 
   0   3  19       22.14       32.97      3.91 o 
   1   3  19       50.25       53.13      4.52 o 
  -2   0  20       23.00       20.32      6.06 o 
  -1   0  20        3.36        2.59      3.14 o 
   0   0  20       84.71       75.92     14.27 o 
  -1   1  20        0.02       -2.64      2.29 o 
   0   1  20        6.88        8.99      2.95 o 
                                                 
